# Supplementary material for: A Quantitative Printability Framework for Programmable Assembly of Pre‐Vascular Patterns via Laser‐Induced Forward Transfer
Source: Adv Healthc Mater. 2025 Nov 21;15(8):e03665. doi: 10.1002/adhm.202503665 (PMC12927535; doi:10.1002/adhm.202503665)
Supplement: Supplementary file 2 — Supporting File 2: adhm70517‐sup‐0002‐Data.zip. [file ADHM-15-0-s003.zip]

Archive with 2 entries (2 files):
- Complete statistical table MSC viability.xlsx
- complete statistics table network formation LIFT HUVEC MSC.xlsx
