# Supplementary material for: A Quantitative Printability Framework for Programmable Assembly of Pre‐Vascular Patterns via Laser‐Induced Forward Transfer
Source: Adv Healthc Mater. 2025 Nov 21;15(8):e03665. doi: 10.1002/adhm.202503665 (PMC12927535; doi:10.1002/adhm.202503665)
Supplement: Supplementary file 2 — Supporting File 2: adhm70517‐sup‐0002‐Data.zip. [file ADHM-15-0-s003.zip › Complete statistical table MSC viability.xlsx]

## Sheet: All data 2way ANOVA columns
Within each row, compare columns (simple effects within rows)
Number of families	7
Number of comparisons per family	6
Alpha	0.05
Tukey's multiple comparisons test	Predicted (LS) mean diff.	95.00% CI of diff.	Below threshold?	Summary	Adjusted P Value
5uJ 5uL
Day 1 1mg/mL Collagen vs. Day 5 1mg/mL Collagen	-37.79	-51.43 to -24.15	Yes	****	<0.0001
Day 1 1mg/mL Collagen vs. Day 1 10mg/mL Fibrin	-29.86	-43.50 to -16.22	Yes	****	<0.0001
Day 1 1mg/mL Collagen vs. Day 5 10mg/mL Fibrin	-29.72	-44.06 to -15.37	Yes	****	<0.0001
Day 5 1mg/mL Collagen vs. Day 1 10mg/mL Fibrin	7933	-5.377 to 21.24	No	ns	0.4130
Day 5 1mg/mL Collagen vs. Day 5 10mg/mL Fibrin	8075	-5.955 to 22.10	No	ns	0.4446
Day 1 10mg/mL Fibrin vs. Day 5 10mg/mL Fibrin	0.1421	-13.89 to 14.17	No	ns	>0.9999
5uJ 7uL
Day 1 1mg/mL Collagen vs. Day 5 1mg/mL Collagen	10.44	-13.97 to 34.84	No	ns	0.6848
Day 1 1mg/mL Collagen vs. Day 1 10mg/mL Fibrin	12.28	-12.40 to 36.95	No	ns	0.5709
Day 1 1mg/mL Collagen vs. Day 5 10mg/mL Fibrin	-1055	-25.73 to 23.62	No	ns	0.9995
Day 5 1mg/mL Collagen vs. Day 1 10mg/mL Fibrin	1840	-13.33 to 17.01	No	ns	0.9892
Day 5 1mg/mL Collagen vs. Day 5 10mg/mL Fibrin	-11.49	-26.66 to 3.676	No	ns	0.2056
Day 1 10mg/mL Fibrin vs. Day 5 10mg/mL Fibrin	-13.33	-28.94 to 2.276	No	ns	0.1232
5uJ 9uL
Day 1 1mg/mL Collagen vs. Day 5 1mg/mL Collagen	-1117	-17.80 to 15.57	No	ns	0.9981
Day 1 1mg/mL Collagen vs. Day 1 10mg/mL Fibrin	-15.97	-30.11 to -1.820	Yes	*	0.0200
Day 1 1mg/mL Collagen vs. Day 5 10mg/mL Fibrin	-23.82	-39.55 to -8.087	Yes	***	0.0007
Day 5 1mg/mL Collagen vs. Day 1 10mg/mL Fibrin	-14.85	-28.99 to -0.7028	Yes	*	0.0356
Day 5 1mg/mL Collagen vs. Day 5 10mg/mL Fibrin	-22.70	-38.43 to -6.970	Yes	**	0.0014
Day 1 10mg/mL Fibrin vs. Day 5 10mg/mL Fibrin	-7853	-20.86 to 5.153	No	ns	0.4012
7uJ 5uL
Day 1 1mg/mL Collagen vs. Day 5 1mg/mL Collagen	-6003	-19.37 to 7.362	No	ns	0.6503
Day 1 1mg/mL Collagen vs. Day 1 10mg/mL Fibrin	-20.81	-33.09 to -8.528	Yes	***	0.0001
Day 1 1mg/mL Collagen vs. Day 5 10mg/mL Fibrin	7488	-10.53 to 25.51	No	ns	0.7041
Day 5 1mg/mL Collagen vs. Day 1 10mg/mL Fibrin	-14.80	-27.73 to -1.880	Yes	*	0.0176
Day 5 1mg/mL Collagen vs. Day 5 10mg/mL Fibrin	13.49	-4.976 to 31.96	No	ns	0.2343
Day 1 10mg/mL Fibrin vs. Day 5 10mg/mL Fibrin	28.29	10.60 to 45.99	Yes	***	0.0003
7uJ 7uL
Day 1 1mg/mL Collagen vs. Day 5 1mg/mL Collagen	-11.56	-26.94 to 3.823	No	ns	0.2119
Day 1 1mg/mL Collagen vs. Day 1 10mg/mL Fibrin	-12.26	-30.54 to 6.017	No	ns	0.3067
Day 1 1mg/mL Collagen vs. Day 5 10mg/mL Fibrin	-13.68	-30.36 to 3.005	No	ns	0.1489
Day 5 1mg/mL Collagen vs. Day 1 10mg/mL Fibrin	-0.7010	-17.80 to 16.40	No	ns	0.9996
Day 5 1mg/mL Collagen vs. Day 5 10mg/mL Fibrin	-2121	-17.50 to 13.26	No	ns	0.9843
Day 1 10mg/mL Fibrin vs. Day 5 10mg/mL Fibrin	-1420	-19.70 to 16.86	No	ns	0.9971
7uJ 9uL
Day 1 1mg/mL Collagen vs. Day 5 1mg/mL Collagen	-8567	-25.66 to 8.530	No	ns	0.5649
Day 1 1mg/mL Collagen vs. Day 1 10mg/mL Fibrin	-15.20	-31.81 to 1.416	No	ns	0.0863
Day 1 1mg/mL Collagen vs. Day 5 10mg/mL Fibrin	-26.74	-45.64 to -7.836	Yes	**	0.0018
Day 5 1mg/mL Collagen vs. Day 1 10mg/mL Fibrin	-6632	-20.00 to 6.733	No	ns	0.5730
Day 5 1mg/mL Collagen vs. Day 5 10mg/mL Fibrin	-18.17	-34.29 to -2.051	Yes	*	0.0202
Day 1 10mg/mL Fibrin vs. Day 5 10mg/mL Fibrin	-11.54	-27.15 to 4.069	No	ns	0.2248
control
Day 1 1mg/mL Collagen vs. Day 5 1mg/mL Collagen	-6330	-31.82 to 19.16	No	ns	0.9176
Day 1 1mg/mL Collagen vs. Day 1 10mg/mL Fibrin	-5937	-31.42 to 19.55	No	ns	0.9308
Day 1 1mg/mL Collagen vs. Day 5 10mg/mL Fibrin	-5900	-31.39 to 19.59	No	ns	0.9320
Day 5 1mg/mL Collagen vs. Day 1 10mg/mL Fibrin	0.3933	-25.09 to 25.88	No	ns	>0.9999
Day 5 1mg/mL Collagen vs. Day 5 10mg/mL Fibrin	0.4300	-25.06 to 25.92	No	ns	>0.9999
Day 1 10mg/mL Fibrin vs. Day 5 10mg/mL Fibrin	0.03667	-25.45 to 25.52	No	ns	>0.9999
Test details	Predicted (LS) mean 1	Predicted (LS) mean 2	Predicted (LS) mean diff.	SE of diff.	N1	N2	q	DF
5uJ 5uL
Day 1 1mg/mL Collagen vs. Day 5 1mg/mL Collagen	42.27	80.06	-37.79	5263	10	11	10.16	193.0
Day 1 1mg/mL Collagen vs. Day 1 10mg/mL Fibrin	42.27	72.13	-29.86	5263	10	11	8023	193.0
Day 1 1mg/mL Collagen vs. Day 5 10mg/mL Fibrin	42.27	71.98	-29.72	5534	10	9	7594	193.0
Day 5 1mg/mL Collagen vs. Day 1 10mg/mL Fibrin	80.06	72.13	7933	5136	11	11	2184	193.0
Day 5 1mg/mL Collagen vs. Day 5 10mg/mL Fibrin	80.06	71.98	8075	5414	11	9	2109	193.0
Day 1 10mg/mL Fibrin vs. Day 5 10mg/mL Fibrin	72.13	71.98	0.1421	5414	11	9	0.03713	193.0
5uJ 7uL
Day 1 1mg/mL Collagen vs. Day 5 1mg/mL Collagen	86.21	75.77	10.44	9416	2	9	1567	193.0
Day 1 1mg/mL Collagen vs. Day 1 10mg/mL Fibrin	86.21	73.93	12.28	9522	2	8	1823	193.0
Day 1 1mg/mL Collagen vs. Day 5 10mg/mL Fibrin	86.21	87.26	-1055	9522	2	8	0.1567	193.0
Day 5 1mg/mL Collagen vs. Day 1 10mg/mL Fibrin	75.77	73.93	1840	5853	9	8	0.4446	193.0
Day 5 1mg/mL Collagen vs. Day 5 10mg/mL Fibrin	75.77	87.26	-11.49	5853	9	8	2777	193.0
Day 1 10mg/mL Fibrin vs. Day 5 10mg/mL Fibrin	73.93	87.26	-13.33	6022	8	8	3131	193.0
5uJ 9uL
Day 1 1mg/mL Collagen vs. Day 5 1mg/mL Collagen	70.75	71.87	-1117	6438	7	7	0.2454	193.0
Day 1 1mg/mL Collagen vs. Day 1 10mg/mL Fibrin	70.75	86.72	-15.97	5458	7	16	4137	193.0
Day 1 1mg/mL Collagen vs. Day 5 10mg/mL Fibrin	70.75	94.57	-23.82	6070	7	9	5549	193.0
Day 5 1mg/mL Collagen vs. Day 1 10mg/mL Fibrin	71.87	86.72	-14.85	5458	7	16	3847	193.0
Day 5 1mg/mL Collagen vs. Day 5 10mg/mL Fibrin	71.87	94.57	-22.70	6070	7	9	5289	193.0
Day 1 10mg/mL Fibrin vs. Day 5 10mg/mL Fibrin	86.72	94.57	-7853	5019	16	9	2213	193.0
7uJ 5uL
Day 1 1mg/mL Collagen vs. Day 5 1mg/mL Collagen	59.84	65.84	-6003	5157	12	10	1646	193.0
Day 1 1mg/mL Collagen vs. Day 1 10mg/mL Fibrin	59.84	80.65	-20.81	4738	12	14	6210	193.0
Day 1 1mg/mL Collagen vs. Day 5 10mg/mL Fibrin	59.84	52.35	7488	6954	12	4	1523	193.0
Day 5 1mg/mL Collagen vs. Day 1 10mg/mL Fibrin	65.84	80.65	-14.80	4987	10	14	4198	193.0
Day 5 1mg/mL Collagen vs. Day 5 10mg/mL Fibrin	65.84	52.35	13.49	7126	10	4	2677	193.0
Day 1 10mg/mL Fibrin vs. Day 5 10mg/mL Fibrin	80.65	52.35	28.29	6829	14	4	5860	193.0
7uJ 7uL
Day 1 1mg/mL Collagen vs. Day 5 1mg/mL Collagen	62.60	74.16	-11.56	5936	7	10	2754	193.0
Day 1 1mg/mL Collagen vs. Day 1 10mg/mL Fibrin	62.60	74.86	-12.26	7053	7	5	2458	193.0
Day 1 1mg/mL Collagen vs. Day 5 10mg/mL Fibrin	62.60	76.28	-13.68	6438	7	7	3005	193.0
Day 5 1mg/mL Collagen vs. Day 1 10mg/mL Fibrin	74.16	74.86	-0.7010	6597	10	5	0.1503	193.0
Day 5 1mg/mL Collagen vs. Day 5 10mg/mL Fibrin	74.16	76.28	-2121	5936	10	7	0.5053	193.0
Day 1 10mg/mL Fibrin vs. Day 5 10mg/mL Fibrin	74.86	76.28	-1420	7053	5	7	0.2847	193.0
7uJ 9uL
Day 1 1mg/mL Collagen vs. Day 5 1mg/mL Collagen	67.58	76.15	-8567	6597	5	10	1837	193.0
Day 1 1mg/mL Collagen vs. Day 1 10mg/mL Fibrin	67.58	82.78	-15.20	6411	5	12	3353	193.0
Day 1 1mg/mL Collagen vs. Day 5 10mg/mL Fibrin	67.58	94.32	-26.74	7293	5	6	5184	193.0
Day 5 1mg/mL Collagen vs. Day 1 10mg/mL Fibrin	76.15	82.78	-6632	5157	10	12	1819	193.0
Day 5 1mg/mL Collagen vs. Day 5 10mg/mL Fibrin	76.15	94.32	-18.17	6220	10	6	4131	193.0
Day 1 10mg/mL Fibrin vs. Day 5 10mg/mL Fibrin	82.78	94.32	-11.54	6022	12	6	2710	193.0
control
Day 1 1mg/mL Collagen vs. Day 5 1mg/mL Collagen	89.52	95.85	-6330	9834	3	3	0.9103	193.0
Day 1 1mg/mL Collagen vs. Day 1 10mg/mL Fibrin	89.52	95.46	-5937	9834	3	3	0.8537	193.0
Day 1 1mg/mL Collagen vs. Day 5 10mg/mL Fibrin	89.52	95.42	-5900	9834	3	3	0.8484	193.0
Day 5 1mg/mL Collagen vs. Day 1 10mg/mL Fibrin	95.85	95.46	0.3933	9834	3	3	0.05656	193.0
Day 5 1mg/mL Collagen vs. Day 5 10mg/mL Fibrin	95.85	95.42	0.4300	9834	3	3	0.06184	193.0
Day 1 10mg/mL Fibrin vs. Day 5 10mg/mL Fibrin	95.46	95.42	0.03667	9834	3	3	0.005273	193.0

## Sheet: All data 2way ANOVA cell means
Compare cell means regardless of rows and columns
Number of families	1
Number of comparisons per family	378
Alpha	0.05
Tukey's multiple comparisons test	Predicted (LS) mean diff.	95.00% CI of diff.	Below threshold?	Summary	Adjusted P Value
5uJ 5uL:Day 1 1mg/mL Collagen vs. 5uJ 5uL:Day 5 1mg/mL Collagen	-37.79	-57.64 to -17.94	Yes	****	<0.0001
5uJ 5uL:Day 1 1mg/mL Collagen vs. 5uJ 5uL:Day 1 10mg/mL Fibrin	-29.86	-49.70 to -10.01	Yes	****	<0.0001
5uJ 5uL:Day 1 1mg/mL Collagen vs. 5uJ 5uL:Day 5 10mg/mL Fibrin	-29.72	-50.59 to -8.845	Yes	****	<0.0001
5uJ 5uL:Day 1 1mg/mL Collagen vs. 5uJ 7uL:Day 1 1mg/mL Collagen	-43.94	-79.12 to -8.752	Yes	**	0.0015
5uJ 5uL:Day 1 1mg/mL Collagen vs. 5uJ 7uL:Day 5 1mg/mL Collagen	-33.50	-54.37 to -12.63	Yes	****	<0.0001
5uJ 5uL:Day 1 1mg/mL Collagen vs. 5uJ 7uL:Day 1 10mg/mL Fibrin	-31.66	-53.21 to -10.11	Yes	****	<0.0001
5uJ 5uL:Day 1 1mg/mL Collagen vs. 5uJ 7uL:Day 5 10mg/mL Fibrin	-44.99	-66.54 to -23.45	Yes	****	<0.0001
5uJ 5uL:Day 1 1mg/mL Collagen vs. 5uJ 9uL:Day 1 1mg/mL Collagen	-28.49	-50.87 to -6.102	Yes	**	0.0010
5uJ 5uL:Day 1 1mg/mL Collagen vs. 5uJ 9uL:Day 5 1mg/mL Collagen	-29.60	-51.99 to -7.219	Yes	***	0.0005
5uJ 5uL:Day 1 1mg/mL Collagen vs. 5uJ 9uL:Day 1 10mg/mL Fibrin	-44.45	-62.76 to -26.14	Yes	****	<0.0001
5uJ 5uL:Day 1 1mg/mL Collagen vs. 5uJ 9uL:Day 5 10mg/mL Fibrin	-52.30	-73.17 to -31.43	Yes	****	<0.0001
5uJ 5uL:Day 1 1mg/mL Collagen vs. 7uJ 5uL:Day 1 1mg/mL Collagen	-17.57	-37.02 to 1.877	No	ns	0.1441
5uJ 5uL:Day 1 1mg/mL Collagen vs. 7uJ 5uL:Day 5 1mg/mL Collagen	-23.58	-43.89 to -3.261	Yes	**	0.0059
5uJ 5uL:Day 1 1mg/mL Collagen vs. 7uJ 5uL:Day 1 10mg/mL Fibrin	-38.38	-57.19 to -19.57	Yes	****	<0.0001
5uJ 5uL:Day 1 1mg/mL Collagen vs. 7uJ 5uL:Day 5 10mg/mL Fibrin	-10.08	-36.96 to 16.79	No	ns	0.9998
5uJ 5uL:Day 1 1mg/mL Collagen vs. 7uJ 7uL:Day 1 1mg/mL Collagen	-20.33	-42.71 to 2.057	No	ns	0.1376
5uJ 5uL:Day 1 1mg/mL Collagen vs. 7uJ 7uL:Day 5 1mg/mL Collagen	-31.89	-52.20 to -11.57	Yes	****	<0.0001
5uJ 5uL:Day 1 1mg/mL Collagen vs. 7uJ 7uL:Day 1 10mg/mL Fibrin	-32.59	-57.47 to -7.709	Yes	***	0.0006
5uJ 5uL:Day 1 1mg/mL Collagen vs. 7uJ 7uL:Day 5 10mg/mL Fibrin	-34.01	-56.39 to -11.62	Yes	****	<0.0001
5uJ 5uL:Day 1 1mg/mL Collagen vs. 7uJ 9uL:Day 1 1mg/mL Collagen	-25.31	-50.19 to -0.4308	Yes	*	0.0405
5uJ 5uL:Day 1 1mg/mL Collagen vs. 7uJ 9uL:Day 5 1mg/mL Collagen	-33.88	-54.19 to -13.56	Yes	****	<0.0001
5uJ 5uL:Day 1 1mg/mL Collagen vs. 7uJ 9uL:Day 1 10mg/mL Fibrin	-40.51	-59.96 to -21.06	Yes	****	<0.0001
5uJ 5uL:Day 1 1mg/mL Collagen vs. 7uJ 9uL:Day 5 10mg/mL Fibrin	-52.05	-75.50 to -28.59	Yes	****	<0.0001
5uJ 5uL:Day 1 1mg/mL Collagen vs. control:Day 1 1mg/mL Collagen	-47.26	-77.16 to -17.35	Yes	****	<0.0001
5uJ 5uL:Day 1 1mg/mL Collagen vs. control:Day 5 1mg/mL Collagen	-53.59	-83.49 to -23.68	Yes	****	<0.0001
5uJ 5uL:Day 1 1mg/mL Collagen vs. control:Day 1 10mg/mL Fibrin	-53.19	-83.09 to -23.29	Yes	****	<0.0001
5uJ 5uL:Day 1 1mg/mL Collagen vs. control:Day 5 10mg/mL Fibrin	-53.16	-83.06 to -23.25	Yes	****	<0.0001
5uJ 5uL:Day 5 1mg/mL Collagen vs. 5uJ 5uL:Day 1 10mg/mL Fibrin	7933	-11.44 to 27.30	No	ns	0.9992
5uJ 5uL:Day 5 1mg/mL Collagen vs. 5uJ 5uL:Day 5 10mg/mL Fibrin	8075	-12.34 to 28.49	No	ns	0.9995
5uJ 5uL:Day 5 1mg/mL Collagen vs. 5uJ 7uL:Day 1 1mg/mL Collagen	-6147	-41.06 to 28.77	No	ns	>0.9999
5uJ 5uL:Day 5 1mg/mL Collagen vs. 5uJ 7uL:Day 5 1mg/mL Collagen	4289	-16.13 to 24.71	No	ns	>0.9999
5uJ 5uL:Day 5 1mg/mL Collagen vs. 5uJ 7uL:Day 1 10mg/mL Fibrin	6129	-14.98 to 27.24	No	ns	>0.9999
5uJ 5uL:Day 5 1mg/mL Collagen vs. 5uJ 7uL:Day 5 10mg/mL Fibrin	-7202	-28.31 to 13.90	No	ns	>0.9999
5uJ 5uL:Day 5 1mg/mL Collagen vs. 5uJ 9uL:Day 1 1mg/mL Collagen	9304	-12.66 to 31.27	No	ns	0.9985
5uJ 5uL:Day 5 1mg/mL Collagen vs. 5uJ 9uL:Day 5 1mg/mL Collagen	8187	-13.78 to 30.15	No	ns	0.9998
5uJ 5uL:Day 5 1mg/mL Collagen vs. 5uJ 9uL:Day 1 10mg/mL Fibrin	-6661	-24.45 to 11.13	No	ns	0.9998
5uJ 5uL:Day 5 1mg/mL Collagen vs. 5uJ 9uL:Day 5 10mg/mL Fibrin	-14.51	-34.93 to 5.902	No	ns	0.6099
5uJ 5uL:Day 5 1mg/mL Collagen vs. 7uJ 5uL:Day 1 1mg/mL Collagen	20.22	1.258 to 39.18	Yes	*	0.0217
5uJ 5uL:Day 5 1mg/mL Collagen vs. 7uJ 5uL:Day 5 1mg/mL Collagen	14.22	-5.632 to 34.06	No	ns	0.5941
5uJ 5uL:Day 5 1mg/mL Collagen vs. 7uJ 5uL:Day 1 10mg/mL Fibrin	-0.5890	-18.89 to 17.71	No	ns	>0.9999
5uJ 5uL:Day 5 1mg/mL Collagen vs. 7uJ 5uL:Day 5 10mg/mL Fibrin	27.71	1.184 to 54.23	Yes	*	0.0288
5uJ 5uL:Day 5 1mg/mL Collagen vs. 7uJ 7uL:Day 1 1mg/mL Collagen	17.46	-4.499 to 39.42	No	ns	0.3664
5uJ 5uL:Day 5 1mg/mL Collagen vs. 7uJ 7uL:Day 5 1mg/mL Collagen	5903	-13.94 to 25.75	No	ns	>0.9999
5uJ 5uL:Day 5 1mg/mL Collagen vs. 7uJ 7uL:Day 1 10mg/mL Fibrin	5202	-19.30 to 29.70	No	ns	>0.9999
5uJ 5uL:Day 5 1mg/mL Collagen vs. 7uJ 7uL:Day 5 10mg/mL Fibrin	3782	-18.18 to 25.74	No	ns	>0.9999
5uJ 5uL:Day 5 1mg/mL Collagen vs. 7uJ 9uL:Day 1 1mg/mL Collagen	12.48	-12.02 to 36.98	No	ns	0.9800
5uJ 5uL:Day 5 1mg/mL Collagen vs. 7uJ 9uL:Day 5 1mg/mL Collagen	3913	-15.93 to 23.76	No	ns	>0.9999
5uJ 5uL:Day 5 1mg/mL Collagen vs. 7uJ 9uL:Day 1 10mg/mL Fibrin	-2718	-21.68 to 16.24	No	ns	>0.9999
5uJ 5uL:Day 5 1mg/mL Collagen vs. 7uJ 9uL:Day 5 10mg/mL Fibrin	-14.26	-37.31 to 8.796	No	ns	0.8499
5uJ 5uL:Day 5 1mg/mL Collagen vs. control:Day 1 1mg/mL Collagen	-9465	-39.05 to 20.12	No	ns	>0.9999
5uJ 5uL:Day 5 1mg/mL Collagen vs. control:Day 5 1mg/mL Collagen	-15.80	-45.38 to 13.79	No	ns	0.9650
5uJ 5uL:Day 5 1mg/mL Collagen vs. control:Day 1 10mg/mL Fibrin	-15.40	-44.99 to 14.18	No	ns	0.9740
5uJ 5uL:Day 5 1mg/mL Collagen vs. control:Day 5 10mg/mL Fibrin	-15.37	-44.95 to 14.22	No	ns	0.9747
5uJ 5uL:Day 1 10mg/mL Fibrin vs. 5uJ 5uL:Day 5 10mg/mL Fibrin	0.1421	-20.27 to 20.56	No	ns	>0.9999
5uJ 5uL:Day 1 10mg/mL Fibrin vs. 5uJ 7uL:Day 1 1mg/mL Collagen	-14.08	-49.00 to 20.84	No	ns	0.9994
5uJ 5uL:Day 1 10mg/mL Fibrin vs. 5uJ 7uL:Day 5 1mg/mL Collagen	-3643	-24.06 to 16.77	No	ns	>0.9999
5uJ 5uL:Day 1 10mg/mL Fibrin vs. 5uJ 7uL:Day 1 10mg/mL Fibrin	-1803	-22.91 to 19.30	No	ns	>0.9999
5uJ 5uL:Day 1 10mg/mL Fibrin vs. 5uJ 7uL:Day 5 10mg/mL Fibrin	-15.13	-36.24 to 5.972	No	ns	0.5916
5uJ 5uL:Day 1 10mg/mL Fibrin vs. 5uJ 9uL:Day 1 1mg/mL Collagen	1371	-20.59 to 23.33	No	ns	>0.9999
5uJ 5uL:Day 1 10mg/mL Fibrin vs. 5uJ 9uL:Day 5 1mg/mL Collagen	0.2540	-21.71 to 22.22	No	ns	>0.9999
5uJ 5uL:Day 1 10mg/mL Fibrin vs. 5uJ 9uL:Day 1 10mg/mL Fibrin	-14.59	-32.38 to 3.197	No	ns	0.3030
5uJ 5uL:Day 1 10mg/mL Fibrin vs. 5uJ 9uL:Day 5 10mg/mL Fibrin	-22.45	-42.86 to -2.031	Yes	*	0.0139
5uJ 5uL:Day 1 10mg/mL Fibrin vs. 7uJ 5uL:Day 1 1mg/mL Collagen	12.29	-6.675 to 31.25	No	ns	0.7837
5uJ 5uL:Day 1 10mg/mL Fibrin vs. 7uJ 5uL:Day 5 1mg/mL Collagen	6282	-13.56 to 26.13	No	ns	>0.9999
5uJ 5uL:Day 1 10mg/mL Fibrin vs. 7uJ 5uL:Day 1 10mg/mL Fibrin	-8522	-26.82 to 9.780	No	ns	0.9940
5uJ 5uL:Day 1 10mg/mL Fibrin vs. 7uJ 5uL:Day 5 10mg/mL Fibrin	19.77	-6.748 to 46.29	No	ns	0.5067
5uJ 5uL:Day 1 10mg/mL Fibrin vs. 7uJ 7uL:Day 1 1mg/mL Collagen	9530	-12.43 to 31.49	No	ns	0.9979
5uJ 5uL:Day 1 10mg/mL Fibrin vs. 7uJ 7uL:Day 5 1mg/mL Collagen	-2030	-21.88 to 17.82	No	ns	>0.9999
5uJ 5uL:Day 1 10mg/mL Fibrin vs. 7uJ 7uL:Day 1 10mg/mL Fibrin	-2731	-27.23 to 21.77	No	ns	>0.9999
5uJ 5uL:Day 1 10mg/mL Fibrin vs. 7uJ 7uL:Day 5 10mg/mL Fibrin	-4150	-26.11 to 17.81	No	ns	>0.9999
5uJ 5uL:Day 1 10mg/mL Fibrin vs. 7uJ 9uL:Day 1 1mg/mL Collagen	4547	-19.95 to 29.05	No	ns	>0.9999
5uJ 5uL:Day 1 10mg/mL Fibrin vs. 7uJ 9uL:Day 5 1mg/mL Collagen	-4020	-23.87 to 15.83	No	ns	>0.9999
5uJ 5uL:Day 1 10mg/mL Fibrin vs. 7uJ 9uL:Day 1 10mg/mL Fibrin	-10.65	-29.61 to 8.309	No	ns	0.9390
5uJ 5uL:Day 1 10mg/mL Fibrin vs. 7uJ 9uL:Day 5 10mg/mL Fibrin	-22.19	-45.24 to 0.8635	No	ns	0.0772
5uJ 5uL:Day 1 10mg/mL Fibrin vs. control:Day 1 1mg/mL Collagen	-17.40	-46.98 to 12.19	No	ns	0.9040
5uJ 5uL:Day 1 10mg/mL Fibrin vs. control:Day 5 1mg/mL Collagen	-23.73	-53.31 to 5.858	No	ns	0.3485
5uJ 5uL:Day 1 10mg/mL Fibrin vs. control:Day 1 10mg/mL Fibrin	-23.33	-52.92 to 6.251	No	ns	0.3836
5uJ 5uL:Day 1 10mg/mL Fibrin vs. control:Day 5 10mg/mL Fibrin	-23.30	-52.88 to 6.288	No	ns	0.3869
5uJ 5uL:Day 5 10mg/mL Fibrin vs. 5uJ 7uL:Day 1 1mg/mL Collagen	-14.22	-49.73 to 21.29	No	ns	0.9994
5uJ 5uL:Day 5 10mg/mL Fibrin vs. 5uJ 7uL:Day 5 1mg/mL Collagen	-3786	-25.20 to 17.63	No	ns	>0.9999
5uJ 5uL:Day 5 10mg/mL Fibrin vs. 5uJ 7uL:Day 1 10mg/mL Fibrin	-1945	-24.02 to 20.13	No	ns	>0.9999
5uJ 5uL:Day 5 10mg/mL Fibrin vs. 5uJ 7uL:Day 5 10mg/mL Fibrin	-15.28	-37.35 to 6.795	No	ns	0.6649
5uJ 5uL:Day 5 10mg/mL Fibrin vs. 5uJ 9uL:Day 1 1mg/mL Collagen	1229	-21.66 to 24.12	No	ns	>0.9999
5uJ 5uL:Day 5 10mg/mL Fibrin vs. 5uJ 9uL:Day 5 1mg/mL Collagen	0.1119	-22.78 to 23.00	No	ns	>0.9999
5uJ 5uL:Day 5 10mg/mL Fibrin vs. 5uJ 9uL:Day 1 10mg/mL Fibrin	-14.74	-33.66 to 4.190	No	ns	0.4113
5uJ 5uL:Day 5 10mg/mL Fibrin vs. 5uJ 9uL:Day 5 10mg/mL Fibrin	-22.59	-44.00 to -1.176	Yes	*	0.0252
5uJ 5uL:Day 5 10mg/mL Fibrin vs. 7uJ 5uL:Day 1 1mg/mL Collagen	12.14	-7.886 to 32.17	No	ns	0.8733
5uJ 5uL:Day 5 10mg/mL Fibrin vs. 7uJ 5uL:Day 5 1mg/mL Collagen	6140	-14.73 to 27.01	No	ns	>0.9999
5uJ 5uL:Day 5 10mg/mL Fibrin vs. 7uJ 5uL:Day 1 10mg/mL Fibrin	-8664	-28.07 to 10.74	No	ns	0.9967
5uJ 5uL:Day 5 10mg/mL Fibrin vs. 7uJ 5uL:Day 5 10mg/mL Fibrin	19.63	-7.665 to 46.93	No	ns	0.5853
5uJ 5uL:Day 5 10mg/mL Fibrin vs. 7uJ 7uL:Day 1 1mg/mL Collagen	9388	-13.50 to 32.28	No	ns	0.9991
5uJ 5uL:Day 5 10mg/mL Fibrin vs. 7uJ 7uL:Day 5 1mg/mL Collagen	-2172	-23.04 to 18.70	No	ns	>0.9999
5uJ 5uL:Day 5 10mg/mL Fibrin vs. 7uJ 7uL:Day 1 10mg/mL Fibrin	-2873	-28.21 to 22.46	No	ns	>0.9999
5uJ 5uL:Day 5 10mg/mL Fibrin vs. 7uJ 7uL:Day 5 10mg/mL Fibrin	-4292	-27.18 to 18.60	No	ns	>0.9999
5uJ 5uL:Day 5 10mg/mL Fibrin vs. 7uJ 9uL:Day 1 1mg/mL Collagen	4405	-20.93 to 29.74	No	ns	>0.9999
5uJ 5uL:Day 5 10mg/mL Fibrin vs. 7uJ 9uL:Day 5 1mg/mL Collagen	-4162	-25.03 to 16.71	No	ns	>0.9999
5uJ 5uL:Day 5 10mg/mL Fibrin vs. 7uJ 9uL:Day 1 10mg/mL Fibrin	-10.79	-30.82 to 9.236	No	ns	0.9611
5uJ 5uL:Day 5 10mg/mL Fibrin vs. 7uJ 9uL:Day 5 10mg/mL Fibrin	-22.33	-46.27 to 1.608	No	ns	0.1067
5uJ 5uL:Day 5 10mg/mL Fibrin vs. control:Day 1 1mg/mL Collagen	-17.54	-47.82 to 12.74	No	ns	0.9169
5uJ 5uL:Day 5 10mg/mL Fibrin vs. control:Day 5 1mg/mL Collagen	-23.87	-54.15 to 6.412	No	ns	0.3848
5uJ 5uL:Day 5 10mg/mL Fibrin vs. control:Day 1 10mg/mL Fibrin	-23.48	-53.76 to 6.805	No	ns	0.4206
5uJ 5uL:Day 5 10mg/mL Fibrin vs. control:Day 5 10mg/mL Fibrin	-23.44	-53.72 to 6.842	No	ns	0.4240
5uJ 7uL:Day 1 1mg/mL Collagen vs. 5uJ 7uL:Day 5 1mg/mL Collagen	10.44	-25.07 to 45.94	No	ns	>0.9999
5uJ 7uL:Day 1 1mg/mL Collagen vs. 5uJ 7uL:Day 1 10mg/mL Fibrin	12.28	-23.63 to 48.19	No	ns	>0.9999
5uJ 7uL:Day 1 1mg/mL Collagen vs. 5uJ 7uL:Day 5 10mg/mL Fibrin	-1055	-36.97 to 34.86	No	ns	>0.9999
5uJ 7uL:Day 1 1mg/mL Collagen vs. 5uJ 9uL:Day 1 1mg/mL Collagen	15.45	-20.97 to 51.87	No	ns	0.9985
5uJ 7uL:Day 1 1mg/mL Collagen vs. 5uJ 9uL:Day 5 1mg/mL Collagen	14.33	-22.09 to 50.75	No	ns	0.9996
5uJ 7uL:Day 1 1mg/mL Collagen vs. 5uJ 9uL:Day 1 10mg/mL Fibrin	-0.5144	-34.58 to 33.55	No	ns	>0.9999
5uJ 7uL:Day 1 1mg/mL Collagen vs. 5uJ 9uL:Day 5 10mg/mL Fibrin	-8367	-43.88 to 27.14	No	ns	>0.9999
5uJ 7uL:Day 1 1mg/mL Collagen vs. 7uJ 5uL:Day 1 1mg/mL Collagen	26.37	-8.327 to 61.06	No	ns	0.4644
5uJ 7uL:Day 1 1mg/mL Collagen vs. 7uJ 5uL:Day 5 1mg/mL Collagen	20.36	-14.82 to 55.55	No	ns	0.9176
5uJ 7uL:Day 1 1mg/mL Collagen vs. 7uJ 5uL:Day 1 10mg/mL Fibrin	5558	-28.78 to 39.89	No	ns	>0.9999
5uJ 7uL:Day 1 1mg/mL Collagen vs. 7uJ 5uL:Day 5 10mg/mL Fibrin	33.85	-5.485 to 73.19	No	ns	0.2160
5uJ 7uL:Day 1 1mg/mL Collagen vs. 7uJ 7uL:Day 1 1mg/mL Collagen	23.61	-12.81 to 60.03	No	ns	0.7829
5uJ 7uL:Day 1 1mg/mL Collagen vs. 7uJ 7uL:Day 5 1mg/mL Collagen	12.05	-23.13 to 47.23	No	ns	>0.9999
5uJ 7uL:Day 1 1mg/mL Collagen vs. 7uJ 7uL:Day 1 10mg/mL Fibrin	11.35	-26.65 to 49.35	No	ns	>0.9999
5uJ 7uL:Day 1 1mg/mL Collagen vs. 7uJ 7uL:Day 5 10mg/mL Fibrin	9929	-26.49 to 46.35	No	ns	>0.9999
5uJ 7uL:Day 1 1mg/mL Collagen vs. 7uJ 9uL:Day 1 1mg/mL Collagen	18.63	-19.38 to 56.63	No	ns	0.9878
5uJ 7uL:Day 1 1mg/mL Collagen vs. 7uJ 9uL:Day 5 1mg/mL Collagen	10.06	-25.12 to 45.24	No	ns	>0.9999
5uJ 7uL:Day 1 1mg/mL Collagen vs. 7uJ 9uL:Day 1 10mg/mL Fibrin	3428	-31.26 to 38.12	No	ns	>0.9999
5uJ 7uL:Day 1 1mg/mL Collagen vs. 7uJ 9uL:Day 5 10mg/mL Fibrin	-8110	-45.20 to 28.98	No	ns	>0.9999
5uJ 7uL:Day 1 1mg/mL Collagen vs. control:Day 1 1mg/mL Collagen	-3318	-44.78 to 38.15	No	ns	>0.9999
5uJ 7uL:Day 1 1mg/mL Collagen vs. control:Day 5 1mg/mL Collagen	-9648	-51.11 to 31.82	No	ns	>0.9999
5uJ 7uL:Day 1 1mg/mL Collagen vs. control:Day 1 10mg/mL Fibrin	-9255	-50.72 to 32.21	No	ns	>0.9999
5uJ 7uL:Day 1 1mg/mL Collagen vs. control:Day 5 10mg/mL Fibrin	-9218	-50.68 to 32.25	No	ns	>0.9999
5uJ 7uL:Day 5 1mg/mL Collagen vs. 5uJ 7uL:Day 1 10mg/mL Fibrin	1840	-20.23 to 23.91	No	ns	>0.9999
5uJ 7uL:Day 5 1mg/mL Collagen vs. 5uJ 7uL:Day 5 10mg/mL Fibrin	-11.49	-33.56 to 10.58	No	ns	0.9739
5uJ 7uL:Day 5 1mg/mL Collagen vs. 5uJ 9uL:Day 1 1mg/mL Collagen	5015	-17.88 to 27.91	No	ns	>0.9999
5uJ 7uL:Day 5 1mg/mL Collagen vs. 5uJ 9uL:Day 5 1mg/mL Collagen	3897	-18.99 to 26.79	No	ns	>0.9999
5uJ 7uL:Day 5 1mg/mL Collagen vs. 5uJ 9uL:Day 1 10mg/mL Fibrin	-10.95	-29.88 to 7.976	No	ns	0.9178
5uJ 7uL:Day 5 1mg/mL Collagen vs. 5uJ 9uL:Day 5 10mg/mL Fibrin	-18.80	-40.22 to 2.609	No	ns	0.1840
5uJ 7uL:Day 5 1mg/mL Collagen vs. 7uJ 5uL:Day 1 1mg/mL Collagen	15.93	-4.101 to 35.96	No	ns	0.3661
5uJ 7uL:Day 5 1mg/mL Collagen vs. 7uJ 5uL:Day 5 1mg/mL Collagen	9926	-10.94 to 30.80	No	ns	0.9919
5uJ 7uL:Day 5 1mg/mL Collagen vs. 7uJ 5uL:Day 1 10mg/mL Fibrin	-4878	-24.29 to 14.53	No	ns	>0.9999
5uJ 7uL:Day 5 1mg/mL Collagen vs. 7uJ 5uL:Day 5 10mg/mL Fibrin	23.42	-3.879 to 50.71	No	ns	0.2212
5uJ 7uL:Day 5 1mg/mL Collagen vs. 7uJ 7uL:Day 1 1mg/mL Collagen	13.17	-9.718 to 36.06	No	ns	0.9221
5uJ 7uL:Day 5 1mg/mL Collagen vs. 7uJ 7uL:Day 5 1mg/mL Collagen	1614	-19.26 to 22.48	No	ns	>0.9999
5uJ 7uL:Day 5 1mg/mL Collagen vs. 7uJ 7uL:Day 1 10mg/mL Fibrin	0.9129	-24.42 to 26.25	No	ns	>0.9999
5uJ 7uL:Day 5 1mg/mL Collagen vs. 7uJ 7uL:Day 5 10mg/mL Fibrin	-0.5068	-23.40 to 22.38	No	ns	>0.9999
5uJ 7uL:Day 5 1mg/mL Collagen vs. 7uJ 9uL:Day 1 1mg/mL Collagen	8191	-17.14 to 33.53	No	ns	>0.9999
5uJ 7uL:Day 5 1mg/mL Collagen vs. 7uJ 9uL:Day 5 1mg/mL Collagen	-0.3761	-21.25 to 20.49	No	ns	>0.9999
5uJ 7uL:Day 5 1mg/mL Collagen vs. 7uJ 9uL:Day 1 10mg/mL Fibrin	-7008	-27.04 to 13.02	No	ns	>0.9999
5uJ 7uL:Day 5 1mg/mL Collagen vs. 7uJ 9uL:Day 5 10mg/mL Fibrin	-18.55	-42.49 to 5.394	No	ns	0.4223
5uJ 7uL:Day 5 1mg/mL Collagen vs. control:Day 1 1mg/mL Collagen	-13.75	-44.04 to 16.53	No	ns	0.9958
5uJ 7uL:Day 5 1mg/mL Collagen vs. control:Day 5 1mg/mL Collagen	-20.08	-50.37 to 10.20	No	ns	0.7448
5uJ 7uL:Day 5 1mg/mL Collagen vs. control:Day 1 10mg/mL Fibrin	-19.69	-49.97 to 10.59	No	ns	0.7780
5uJ 7uL:Day 5 1mg/mL Collagen vs. control:Day 5 10mg/mL Fibrin	-19.65	-49.94 to 10.63	No	ns	0.7810
5uJ 7uL:Day 1 10mg/mL Fibrin vs. 5uJ 7uL:Day 5 10mg/mL Fibrin	-13.33	-36.04 to 9.380	No	ns	0.9056
5uJ 7uL:Day 1 10mg/mL Fibrin vs. 5uJ 9uL:Day 1 1mg/mL Collagen	3174	-20.33 to 26.68	No	ns	>0.9999
5uJ 7uL:Day 1 10mg/mL Fibrin vs. 5uJ 9uL:Day 5 1mg/mL Collagen	2057	-21.45 to 25.57	No	ns	>0.9999
5uJ 7uL:Day 1 10mg/mL Fibrin vs. 5uJ 9uL:Day 1 10mg/mL Fibrin	-12.79	-32.46 to 6.878	No	ns	0.7779
5uJ 7uL:Day 1 10mg/mL Fibrin vs. 5uJ 9uL:Day 5 10mg/mL Fibrin	-20.64	-42.72 to 1.428	No	ns	0.1039
5uJ 7uL:Day 1 10mg/mL Fibrin vs. 7uJ 5uL:Day 1 1mg/mL Collagen	14.09	-6.644 to 34.82	No	ns	0.7006
5uJ 7uL:Day 1 10mg/mL Fibrin vs. 7uJ 5uL:Day 5 1mg/mL Collagen	8086	-13.46 to 29.63	No	ns	0.9998
5uJ 7uL:Day 1 10mg/mL Fibrin vs. 7uJ 5uL:Day 1 10mg/mL Fibrin	-6718	-26.85 to 13.41	No	ns	>0.9999
5uJ 7uL:Day 1 10mg/mL Fibrin vs. 7uJ 5uL:Day 5 10mg/mL Fibrin	21.58	-6.240 to 49.39	No	ns	0.4195
5uJ 7uL:Day 1 10mg/mL Fibrin vs. 7uJ 7uL:Day 1 1mg/mL Collagen	11.33	-12.18 to 34.84	No	ns	0.9902
5uJ 7uL:Day 1 10mg/mL Fibrin vs. 7uJ 7uL:Day 5 1mg/mL Collagen	-0.2263	-21.77 to 21.32	No	ns	>0.9999
5uJ 7uL:Day 1 10mg/mL Fibrin vs. 7uJ 7uL:Day 1 10mg/mL Fibrin	-0.9273	-26.82 to 24.97	No	ns	>0.9999
5uJ 7uL:Day 1 10mg/mL Fibrin vs. 7uJ 7uL:Day 5 10mg/mL Fibrin	-2347	-25.86 to 21.16	No	ns	>0.9999
5uJ 7uL:Day 1 10mg/mL Fibrin vs. 7uJ 9uL:Day 1 1mg/mL Collagen	6351	-19.54 to 32.25	No	ns	>0.9999
5uJ 7uL:Day 1 10mg/mL Fibrin vs. 7uJ 9uL:Day 5 1mg/mL Collagen	-2216	-23.76 to 19.33	No	ns	>0.9999
5uJ 7uL:Day 1 10mg/mL Fibrin vs. 7uJ 9uL:Day 1 10mg/mL Fibrin	-8848	-29.58 to 11.88	No	ns	0.9984
5uJ 7uL:Day 1 10mg/mL Fibrin vs. 7uJ 9uL:Day 5 10mg/mL Fibrin	-20.39	-44.92 to 4.145	No	ns	0.2779
5uJ 7uL:Day 1 10mg/mL Fibrin vs. control:Day 1 1mg/mL Collagen	-15.59	-46.35 to 15.16	No	ns	0.9811
5uJ 7uL:Day 1 10mg/mL Fibrin vs. control:Day 5 1mg/mL Collagen	-21.92	-52.68 to 8.827	No	ns	0.6038
5uJ 7uL:Day 1 10mg/mL Fibrin vs. control:Day 1 10mg/mL Fibrin	-21.53	-52.28 to 9.220	No	ns	0.6416
5uJ 7uL:Day 1 10mg/mL Fibrin vs. control:Day 5 10mg/mL Fibrin	-21.49	-52.25 to 9.257	No	ns	0.6451
5uJ 7uL:Day 5 10mg/mL Fibrin vs. 5uJ 9uL:Day 1 1mg/mL Collagen	16.51	-7.003 to 40.01	No	ns	0.6359
5uJ 7uL:Day 5 10mg/mL Fibrin vs. 5uJ 9uL:Day 5 1mg/mL Collagen	15.39	-8.120 to 38.90	No	ns	0.7672
5uJ 7uL:Day 5 10mg/mL Fibrin vs. 5uJ 9uL:Day 1 10mg/mL Fibrin	0.5406	-19.13 to 20.21	No	ns	>0.9999
5uJ 7uL:Day 5 10mg/mL Fibrin vs. 5uJ 9uL:Day 5 10mg/mL Fibrin	-7312	-29.38 to 14.76	No	ns	>0.9999
5uJ 7uL:Day 5 10mg/mL Fibrin vs. 7uJ 5uL:Day 1 1mg/mL Collagen	27.42	6.687 to 48.15	Yes	***	0.0005
5uJ 7uL:Day 5 10mg/mL Fibrin vs. 7uJ 5uL:Day 5 1mg/mL Collagen	21.42	-0.1290 to 42.96	No	ns	0.0537
5uJ 7uL:Day 5 10mg/mL Fibrin vs. 7uJ 5uL:Day 1 10mg/mL Fibrin	6613	-13.52 to 26.74	No	ns	>0.9999
5uJ 7uL:Day 5 10mg/mL Fibrin vs. 7uJ 5uL:Day 5 10mg/mL Fibrin	34.91	7.092 to 62.72	Yes	**	0.0014
5uJ 7uL:Day 5 10mg/mL Fibrin vs. 7uJ 7uL:Day 1 1mg/mL Collagen	24.66	1.156 to 48.17	Yes	*	0.0272
5uJ 7uL:Day 5 10mg/mL Fibrin vs. 7uJ 7uL:Day 5 1mg/mL Collagen	13.11	-8.441 to 34.65	No	ns	0.8697
5uJ 7uL:Day 5 10mg/mL Fibrin vs. 7uJ 7uL:Day 1 10mg/mL Fibrin	12.40	-13.49 to 38.30	No	ns	0.9911
5uJ 7uL:Day 5 10mg/mL Fibrin vs. 7uJ 7uL:Day 5 10mg/mL Fibrin	10.98	-12.52 to 34.49	No	ns	0.9937
5uJ 7uL:Day 5 10mg/mL Fibrin vs. 7uJ 9uL:Day 1 1mg/mL Collagen	19.68	-6.213 to 45.58	No	ns	0.4641
5uJ 7uL:Day 5 10mg/mL Fibrin vs. 7uJ 9uL:Day 5 1mg/mL Collagen	11.12	-10.43 to 32.66	No	ns	0.9767
5uJ 7uL:Day 5 10mg/mL Fibrin vs. 7uJ 9uL:Day 1 10mg/mL Fibrin	4483	-16.25 to 25.22	No	ns	>0.9999
5uJ 7uL:Day 5 10mg/mL Fibrin vs. 7uJ 9uL:Day 5 10mg/mL Fibrin	-7055	-31.59 to 17.48	No	ns	>0.9999
5uJ 7uL:Day 5 10mg/mL Fibrin vs. control:Day 1 1mg/mL Collagen	-2263	-33.01 to 28.49	No	ns	>0.9999
5uJ 7uL:Day 5 10mg/mL Fibrin vs. control:Day 5 1mg/mL Collagen	-8593	-39.34 to 22.16	No	ns	>0.9999
5uJ 7uL:Day 5 10mg/mL Fibrin vs. control:Day 1 10mg/mL Fibrin	-8200	-38.95 to 22.55	No	ns	>0.9999
5uJ 7uL:Day 5 10mg/mL Fibrin vs. control:Day 5 10mg/mL Fibrin	-8163	-38.91 to 22.59	No	ns	>0.9999
5uJ 9uL:Day 1 1mg/mL Collagen vs. 5uJ 9uL:Day 5 1mg/mL Collagen	-1117	-25.40 to 23.16	No	ns	>0.9999
5uJ 9uL:Day 1 1mg/mL Collagen vs. 5uJ 9uL:Day 1 10mg/mL Fibrin	-15.97	-36.55 to 4.619	No	ns	0.4197
5uJ 9uL:Day 1 1mg/mL Collagen vs. 5uJ 9uL:Day 5 10mg/mL Fibrin	-23.82	-46.71 to -0.9269	Yes	*	0.0304
5uJ 9uL:Day 1 1mg/mL Collagen vs. 7uJ 5uL:Day 1 1mg/mL Collagen	10.91	-10.69 to 32.52	No	ns	0.9820
5uJ 9uL:Day 1 1mg/mL Collagen vs. 7uJ 5uL:Day 5 1mg/mL Collagen	4911	-17.47 to 27.30	No	ns	>0.9999
5uJ 9uL:Day 1 1mg/mL Collagen vs. 7uJ 5uL:Day 1 10mg/mL Fibrin	-9893	-30.92 to 11.13	No	ns	0.9930
5uJ 9uL:Day 1 1mg/mL Collagen vs. 7uJ 5uL:Day 5 10mg/mL Fibrin	18.40	-10.07 to 46.87	No	ns	0.7876
5uJ 9uL:Day 1 1mg/mL Collagen vs. 7uJ 7uL:Day 1 1mg/mL Collagen	8159	-16.12 to 32.44	No	ns	>0.9999
5uJ 9uL:Day 1 1mg/mL Collagen vs. 7uJ 7uL:Day 5 1mg/mL Collagen	-3401	-25.79 to 18.98	No	ns	>0.9999
5uJ 9uL:Day 1 1mg/mL Collagen vs. 7uJ 7uL:Day 1 10mg/mL Fibrin	-4102	-30.70 to 22.50	No	ns	>0.9999
5uJ 9uL:Day 1 1mg/mL Collagen vs. 7uJ 7uL:Day 5 10mg/mL Fibrin	-5521	-29.80 to 18.76	No	ns	>0.9999
5uJ 9uL:Day 1 1mg/mL Collagen vs. 7uJ 9uL:Day 1 1mg/mL Collagen	3176	-23.42 to 29.77	No	ns	>0.9999
5uJ 9uL:Day 1 1mg/mL Collagen vs. 7uJ 9uL:Day 5 1mg/mL Collagen	-5391	-27.78 to 16.99	No	ns	>0.9999
5uJ 9uL:Day 1 1mg/mL Collagen vs. 7uJ 9uL:Day 1 10mg/mL Fibrin	-12.02	-33.63 to 9.581	No	ns	0.9447
5uJ 9uL:Day 1 1mg/mL Collagen vs. 7uJ 9uL:Day 5 10mg/mL Fibrin	-23.56	-48.83 to 1.710	No	ns	0.1072
5uJ 9uL:Day 1 1mg/mL Collagen vs. control:Day 1 1mg/mL Collagen	-18.77	-50.11 to 12.58	No	ns	0.8865
5uJ 9uL:Day 1 1mg/mL Collagen vs. control:Day 5 1mg/mL Collagen	-25.10	-56.44 to 6.246	No	ns	0.3517
5uJ 9uL:Day 1 1mg/mL Collagen vs. control:Day 1 10mg/mL Fibrin	-24.71	-56.05 to 6.639	No	ns	0.3850
5uJ 9uL:Day 1 1mg/mL Collagen vs. control:Day 5 10mg/mL Fibrin	-24.67	-56.01 to 6.676	No	ns	0.3882
5uJ 9uL:Day 5 1mg/mL Collagen vs. 5uJ 9uL:Day 1 10mg/mL Fibrin	-14.85	-35.43 to 5.736	No	ns	0.5789
5uJ 9uL:Day 5 1mg/mL Collagen vs. 5uJ 9uL:Day 5 10mg/mL Fibrin	-22.70	-45.59 to 0.1903	No	ns	0.0552
5uJ 9uL:Day 5 1mg/mL Collagen vs. 7uJ 5uL:Day 1 1mg/mL Collagen	12.03	-9.572 to 33.63	No	ns	0.9442
5uJ 9uL:Day 5 1mg/mL Collagen vs. 7uJ 5uL:Day 5 1mg/mL Collagen	6028	-16.36 to 28.41	No	ns	>0.9999
5uJ 9uL:Day 5 1mg/mL Collagen vs. 7uJ 5uL:Day 1 10mg/mL Fibrin	-8776	-29.80 to 12.25	No	ns	0.9989
5uJ 9uL:Day 5 1mg/mL Collagen vs. 7uJ 5uL:Day 5 10mg/mL Fibrin	19.52	-8.951 to 47.99	No	ns	0.6836
5uJ 9uL:Day 5 1mg/mL Collagen vs. 7uJ 7uL:Day 1 1mg/mL Collagen	9276	-15.00 to 33.56	No	ns	0.9997
5uJ 9uL:Day 5 1mg/mL Collagen vs. 7uJ 7uL:Day 5 1mg/mL Collagen	-2284	-24.67 to 20.10	No	ns	>0.9999
5uJ 9uL:Day 5 1mg/mL Collagen vs. 7uJ 7uL:Day 1 10mg/mL Fibrin	-2985	-29.58 to 23.61	No	ns	>0.9999
5uJ 9uL:Day 5 1mg/mL Collagen vs. 7uJ 7uL:Day 5 10mg/mL Fibrin	-4404	-28.68 to 19.88	No	ns	>0.9999
5uJ 9uL:Day 5 1mg/mL Collagen vs. 7uJ 9uL:Day 1 1mg/mL Collagen	4293	-22.30 to 30.89	No	ns	>0.9999
5uJ 9uL:Day 5 1mg/mL Collagen vs. 7uJ 9uL:Day 5 1mg/mL Collagen	-4274	-26.66 to 18.11	No	ns	>0.9999
5uJ 9uL:Day 5 1mg/mL Collagen vs. 7uJ 9uL:Day 1 10mg/mL Fibrin	-10.91	-32.51 to 10.70	No	ns	0.9822
5uJ 9uL:Day 5 1mg/mL Collagen vs. 7uJ 9uL:Day 5 10mg/mL Fibrin	-22.44	-47.71 to 2.827	No	ns	0.1674
5uJ 9uL:Day 5 1mg/mL Collagen vs. control:Day 1 1mg/mL Collagen	-17.65	-49.00 to 13.69	No	ns	0.9374
5uJ 9uL:Day 5 1mg/mL Collagen vs. control:Day 5 1mg/mL Collagen	-23.98	-55.33 to 7.363	No	ns	0.4495
5uJ 9uL:Day 5 1mg/mL Collagen vs. control:Day 1 10mg/mL Fibrin	-23.59	-54.93 to 7.756	No	ns	0.4860
5uJ 9uL:Day 5 1mg/mL Collagen vs. control:Day 5 10mg/mL Fibrin	-23.55	-54.90 to 7.793	No	ns	0.4895
5uJ 9uL:Day 1 10mg/mL Fibrin vs. 5uJ 9uL:Day 5 10mg/mL Fibrin	-7853	-26.78 to 11.07	No	ns	0.9990
5uJ 9uL:Day 1 10mg/mL Fibrin vs. 7uJ 5uL:Day 1 1mg/mL Collagen	26.88	9.533 to 44.23	Yes	****	<0.0001
5uJ 9uL:Day 1 10mg/mL Fibrin vs. 7uJ 5uL:Day 5 1mg/mL Collagen	20.88	2.566 to 39.19	Yes	**	0.0079
5uJ 9uL:Day 1 10mg/mL Fibrin vs. 7uJ 5uL:Day 1 10mg/mL Fibrin	6072	-10.55 to 22.70	No	ns	0.9999
5uJ 9uL:Day 1 10mg/mL Fibrin vs. 7uJ 5uL:Day 5 10mg/mL Fibrin	34.37	8.975 to 59.76	Yes	***	0.0003
5uJ 9uL:Day 1 10mg/mL Fibrin vs. 7uJ 7uL:Day 1 1mg/mL Collagen	24.12	3.540 to 44.71	Yes	**	0.0050
5uJ 9uL:Day 1 10mg/mL Fibrin vs. 7uJ 7uL:Day 5 1mg/mL Collagen	12.56	-5.746 to 30.87	No	ns	0.6819
5uJ 9uL:Day 1 10mg/mL Fibrin vs. 7uJ 7uL:Day 1 10mg/mL Fibrin	11.86	-11.41 to 35.14	No	ns	0.9799
5uJ 9uL:Day 1 10mg/mL Fibrin vs. 7uJ 7uL:Day 5 10mg/mL Fibrin	10.44	-10.14 to 31.03	No	ns	0.9810
5uJ 9uL:Day 1 10mg/mL Fibrin vs. 7uJ 9uL:Day 1 1mg/mL Collagen	19.14	-4.131 to 42.41	No	ns	0.2977
5uJ 9uL:Day 1 10mg/mL Fibrin vs. 7uJ 9uL:Day 5 1mg/mL Collagen	10.57	-7.736 to 28.88	No	ns	0.9193
5uJ 9uL:Day 1 10mg/mL Fibrin vs. 7uJ 9uL:Day 1 10mg/mL Fibrin	3943	-13.40 to 21.29	No	ns	>0.9999
5uJ 9uL:Day 1 10mg/mL Fibrin vs. 7uJ 9uL:Day 5 10mg/mL Fibrin	-7596	-29.34 to 14.15	No	ns	>0.9999
5uJ 9uL:Day 1 10mg/mL Fibrin vs. control:Day 1 1mg/mL Collagen	-2804	-31.38 to 25.77	No	ns	>0.9999
5uJ 9uL:Day 1 10mg/mL Fibrin vs. control:Day 5 1mg/mL Collagen	-9134	-37.71 to 19.44	No	ns	>0.9999
5uJ 9uL:Day 1 10mg/mL Fibrin vs. control:Day 1 10mg/mL Fibrin	-8741	-37.32 to 19.84	No	ns	>0.9999
5uJ 9uL:Day 1 10mg/mL Fibrin vs. control:Day 5 10mg/mL Fibrin	-8704	-37.28 to 19.87	No	ns	>0.9999
5uJ 9uL:Day 5 10mg/mL Fibrin vs. 7uJ 5uL:Day 1 1mg/mL Collagen	34.73	14.70 to 54.76	Yes	****	<0.0001
5uJ 9uL:Day 5 10mg/mL Fibrin vs. 7uJ 5uL:Day 5 1mg/mL Collagen	28.73	7.859 to 49.60	Yes	***	0.0002
5uJ 9uL:Day 5 10mg/mL Fibrin vs. 7uJ 5uL:Day 1 10mg/mL Fibrin	13.93	-5.482 to 33.33	No	ns	0.5902
5uJ 9uL:Day 5 10mg/mL Fibrin vs. 7uJ 5uL:Day 5 10mg/mL Fibrin	42.22	14.92 to 69.52	Yes	****	<0.0001
5uJ 9uL:Day 5 10mg/mL Fibrin vs. 7uJ 7uL:Day 1 1mg/mL Collagen	31.98	9.085 to 54.87	Yes	***	0.0001
5uJ 9uL:Day 5 10mg/mL Fibrin vs. 7uJ 7uL:Day 5 1mg/mL Collagen	20.42	-0.4532 to 41.29	No	ns	0.0645
5uJ 9uL:Day 5 10mg/mL Fibrin vs. 7uJ 7uL:Day 1 10mg/mL Fibrin	19.72	-5.620 to 45.05	No	ns	0.4124
5uJ 9uL:Day 5 10mg/mL Fibrin vs. 7uJ 7uL:Day 5 10mg/mL Fibrin	18.30	-4.595 to 41.19	No	ns	0.3555
5uJ 9uL:Day 5 10mg/mL Fibrin vs. 7uJ 9uL:Day 1 1mg/mL Collagen	26.99	1.658 to 52.33	Yes	*	0.0220
5uJ 9uL:Day 5 10mg/mL Fibrin vs. 7uJ 9uL:Day 5 1mg/mL Collagen	18.43	-2.443 to 39.30	No	ns	0.1759
5uJ 9uL:Day 5 10mg/mL Fibrin vs. 7uJ 9uL:Day 1 10mg/mL Fibrin	11.80	-8.234 to 31.83	No	ns	0.9027
5uJ 9uL:Day 5 10mg/mL Fibrin vs. 7uJ 9uL:Day 5 10mg/mL Fibrin	0.2572	-23.68 to 24.20	No	ns	>0.9999
5uJ 9uL:Day 5 10mg/mL Fibrin vs. control:Day 1 1mg/mL Collagen	5049	-25.23 to 35.33	No	ns	>0.9999
5uJ 9uL:Day 5 10mg/mL Fibrin vs. control:Day 5 1mg/mL Collagen	-1281	-31.56 to 29.00	No	ns	>0.9999
5uJ 9uL:Day 5 10mg/mL Fibrin vs. control:Day 1 10mg/mL Fibrin	-0.8878	-31.17 to 29.39	No	ns	>0.9999
5uJ 9uL:Day 5 10mg/mL Fibrin vs. control:Day 5 10mg/mL Fibrin	-0.8511	-31.13 to 29.43	No	ns	>0.9999
7uJ 5uL:Day 1 1mg/mL Collagen vs. 7uJ 5uL:Day 5 1mg/mL Collagen	-6003	-25.45 to 13.45	No	ns	>0.9999
7uJ 5uL:Day 1 1mg/mL Collagen vs. 7uJ 5uL:Day 1 10mg/mL Fibrin	-20.81	-38.68 to -2.938	Yes	**	0.0055
7uJ 5uL:Day 1 1mg/mL Collagen vs. 7uJ 5uL:Day 5 10mg/mL Fibrin	7488	-18.74 to 33.71	No	ns	>0.9999
7uJ 5uL:Day 1 1mg/mL Collagen vs. 7uJ 7uL:Day 1 1mg/mL Collagen	-2756	-24.36 to 18.85	No	ns	>0.9999
7uJ 5uL:Day 1 1mg/mL Collagen vs. 7uJ 7uL:Day 5 1mg/mL Collagen	-14.32	-33.76 to 5.134	No	ns	0.5350
7uJ 5uL:Day 1 1mg/mL Collagen vs. 7uJ 7uL:Day 1 10mg/mL Fibrin	-15.02	-39.19 to 9.162	No	ns	0.8445
7uJ 5uL:Day 1 1mg/mL Collagen vs. 7uJ 7uL:Day 5 10mg/mL Fibrin	-16.44	-38.04 to 5.167	No	ns	0.4619
7uJ 5uL:Day 1 1mg/mL Collagen vs. 7uJ 9uL:Day 1 1mg/mL Collagen	-7738	-31.92 to 16.44	No	ns	>0.9999
7uJ 5uL:Day 1 1mg/mL Collagen vs. 7uJ 9uL:Day 5 1mg/mL Collagen	-16.31	-35.75 to 3.144	No	ns	0.2616
7uJ 5uL:Day 1 1mg/mL Collagen vs. 7uJ 9uL:Day 1 10mg/mL Fibrin	-22.94	-41.48 to -4.393	Yes	**	0.0018
7uJ 5uL:Day 1 1mg/mL Collagen vs. 7uJ 9uL:Day 5 10mg/mL Fibrin	-34.48	-57.19 to -11.76	Yes	****	<0.0001
7uJ 5uL:Day 1 1mg/mL Collagen vs. control:Day 1 1mg/mL Collagen	-29.68	-59.00 to -0.3629	Yes	*	0.0431
7uJ 5uL:Day 1 1mg/mL Collagen vs. control:Day 5 1mg/mL Collagen	-36.01	-65.33 to -6.693	Yes	**	0.0021
7uJ 5uL:Day 1 1mg/mL Collagen vs. control:Day 1 10mg/mL Fibrin	-35.62	-64.94 to -6.300	Yes	**	0.0026
7uJ 5uL:Day 1 1mg/mL Collagen vs. control:Day 5 10mg/mL Fibrin	-35.58	-64.90 to -6.263	Yes	**	0.0026
7uJ 5uL:Day 5 1mg/mL Collagen vs. 7uJ 5uL:Day 1 10mg/mL Fibrin	-14.80	-33.61 to 4.003	No	ns	0.3878
7uJ 5uL:Day 5 1mg/mL Collagen vs. 7uJ 5uL:Day 5 10mg/mL Fibrin	13.49	-13.38 to 40.36	No	ns	0.9834
7uJ 5uL:Day 5 1mg/mL Collagen vs. 7uJ 7uL:Day 1 1mg/mL Collagen	3247	-19.14 to 25.63	No	ns	>0.9999
7uJ 5uL:Day 5 1mg/mL Collagen vs. 7uJ 7uL:Day 5 1mg/mL Collagen	-8312	-28.63 to 12.00	No	ns	0.9992
7uJ 5uL:Day 5 1mg/mL Collagen vs. 7uJ 7uL:Day 1 10mg/mL Fibrin	-9013	-33.89 to 15.87	No	ns	>0.9999
7uJ 5uL:Day 5 1mg/mL Collagen vs. 7uJ 7uL:Day 5 10mg/mL Fibrin	-10.43	-32.82 to 11.95	No	ns	0.9939
7uJ 5uL:Day 5 1mg/mL Collagen vs. 7uJ 9uL:Day 1 1mg/mL Collagen	-1735	-26.61 to 23.14	No	ns	>0.9999
7uJ 5uL:Day 5 1mg/mL Collagen vs. 7uJ 9uL:Day 5 1mg/mL Collagen	-10.30	-30.62 to 10.01	No	ns	0.9811
7uJ 5uL:Day 5 1mg/mL Collagen vs. 7uJ 9uL:Day 1 10mg/mL Fibrin	-16.93	-36.38 to 2.515	No	ns	0.1971
7uJ 5uL:Day 5 1mg/mL Collagen vs. 7uJ 9uL:Day 5 10mg/mL Fibrin	-28.47	-51.93 to -5.016	Yes	**	0.0026
7uJ 5uL:Day 5 1mg/mL Collagen vs. control:Day 1 1mg/mL Collagen	-23.68	-53.58 to 6.221	No	ns	0.3749
7uJ 5uL:Day 5 1mg/mL Collagen vs. control:Day 5 1mg/mL Collagen	-30.01	-59.91 to -0.1092	Yes	*	0.0479
7uJ 5uL:Day 5 1mg/mL Collagen vs. control:Day 1 10mg/mL Fibrin	-29.62	-59.52 to 0.2841	No	ns	0.0560
7uJ 5uL:Day 5 1mg/mL Collagen vs. control:Day 5 10mg/mL Fibrin	-29.58	-59.48 to 0.3208	No	ns	0.0568
7uJ 5uL:Day 1 10mg/mL Fibrin vs. 7uJ 5uL:Day 5 10mg/mL Fibrin	28.29	2.542 to 54.05	Yes	*	0.0141
7uJ 5uL:Day 1 10mg/mL Fibrin vs. 7uJ 7uL:Day 1 1mg/mL Collagen	18.05	-2.975 to 39.08	No	ns	0.2200
7uJ 5uL:Day 1 10mg/mL Fibrin vs. 7uJ 7uL:Day 5 1mg/mL Collagen	6492	-12.31 to 25.30	No	ns	>0.9999
7uJ 5uL:Day 1 10mg/mL Fibrin vs. 7uJ 7uL:Day 1 10mg/mL Fibrin	5791	-17.87 to 29.46	No	ns	>0.9999
7uJ 5uL:Day 1 10mg/mL Fibrin vs. 7uJ 7uL:Day 5 10mg/mL Fibrin	4371	-16.66 to 25.40	No	ns	>0.9999
7uJ 5uL:Day 1 10mg/mL Fibrin vs. 7uJ 9uL:Day 1 1mg/mL Collagen	13.07	-10.60 to 36.73	No	ns	0.9490
7uJ 5uL:Day 1 10mg/mL Fibrin vs. 7uJ 9uL:Day 5 1mg/mL Collagen	4502	-14.30 to 23.31	No	ns	>0.9999
7uJ 5uL:Day 1 10mg/mL Fibrin vs. 7uJ 9uL:Day 1 10mg/mL Fibrin	-2130	-20.00 to 15.74	No	ns	>0.9999
7uJ 5uL:Day 1 10mg/mL Fibrin vs. 7uJ 9uL:Day 5 10mg/mL Fibrin	-13.67	-35.83 to 8.496	No	ns	0.8534
7uJ 5uL:Day 1 10mg/mL Fibrin vs. control:Day 1 1mg/mL Collagen	-8876	-37.77 to 20.02	No	ns	>0.9999
7uJ 5uL:Day 1 10mg/mL Fibrin vs. control:Day 5 1mg/mL Collagen	-15.21	-44.10 to 13.69	No	ns	0.9704
7uJ 5uL:Day 1 10mg/mL Fibrin vs. control:Day 1 10mg/mL Fibrin	-14.81	-43.71 to 14.09	No	ns	0.9784
7uJ 5uL:Day 1 10mg/mL Fibrin vs. control:Day 5 10mg/mL Fibrin	-14.78	-43.67 to 14.12	No	ns	0.9791
7uJ 5uL:Day 5 10mg/mL Fibrin vs. 7uJ 7uL:Day 1 1mg/mL Collagen	-10.24	-38.71 to 18.23	No	ns	>0.9999
7uJ 5uL:Day 5 10mg/mL Fibrin vs. 7uJ 7uL:Day 5 1mg/mL Collagen	-21.80	-48.68 to 5.070	No	ns	0.3248
7uJ 5uL:Day 5 10mg/mL Fibrin vs. 7uJ 7uL:Day 1 10mg/mL Fibrin	-22.50	-52.97 to 7.967	No	ns	0.5275
7uJ 5uL:Day 5 10mg/mL Fibrin vs. 7uJ 7uL:Day 5 10mg/mL Fibrin	-23.92	-52.39 to 4.547	No	ns	0.2574
7uJ 5uL:Day 5 10mg/mL Fibrin vs. 7uJ 9uL:Day 1 1mg/mL Collagen	-15.23	-45.70 to 15.25	No	ns	0.9843
7uJ 5uL:Day 5 10mg/mL Fibrin vs. 7uJ 9uL:Day 5 1mg/mL Collagen	-23.79	-50.67 to 3.080	No	ns	0.1718
7uJ 5uL:Day 5 10mg/mL Fibrin vs. 7uJ 9uL:Day 1 10mg/mL Fibrin	-30.42	-56.65 to -4.199	Yes	**	0.0059
7uJ 5uL:Day 5 10mg/mL Fibrin vs. 7uJ 9uL:Day 5 10mg/mL Fibrin	-41.96	-71.28 to -12.64	Yes	****	<0.0001
7uJ 5uL:Day 5 10mg/mL Fibrin vs. control:Day 1 1mg/mL Collagen	-37.17	-71.86 to -2.478	Yes	*	0.0203
7uJ 5uL:Day 5 10mg/mL Fibrin vs. control:Day 5 1mg/mL Collagen	-43.50	-78.19 to -8.808	Yes	**	0.0014
7uJ 5uL:Day 5 10mg/mL Fibrin vs. control:Day 1 10mg/mL Fibrin	-43.11	-77.80 to -8.415	Yes	**	0.0017
7uJ 5uL:Day 5 10mg/mL Fibrin vs. control:Day 5 10mg/mL Fibrin	-43.07	-77.76 to -8.378	Yes	**	0.0017
7uJ 7uL:Day 1 1mg/mL Collagen vs. 7uJ 7uL:Day 5 1mg/mL Collagen	-11.56	-33.94 to 10.83	No	ns	0.9764
7uJ 7uL:Day 1 1mg/mL Collagen vs. 7uJ 7uL:Day 1 10mg/mL Fibrin	-12.26	-38.86 to 14.34	No	ns	0.9948
7uJ 7uL:Day 1 1mg/mL Collagen vs. 7uJ 7uL:Day 5 10mg/mL Fibrin	-13.68	-37.96 to 10.60	No	ns	0.9370
7uJ 7uL:Day 1 1mg/mL Collagen vs. 7uJ 9uL:Day 1 1mg/mL Collagen	-4982	-31.58 to 21.61	No	ns	>0.9999
7uJ 7uL:Day 1 1mg/mL Collagen vs. 7uJ 9uL:Day 5 1mg/mL Collagen	-13.55	-35.93 to 8.835	No	ns	0.8751
7uJ 7uL:Day 1 1mg/mL Collagen vs. 7uJ 9uL:Day 1 10mg/mL Fibrin	-20.18	-41.78 to 1.422	No	ns	0.1051
7uJ 7uL:Day 1 1mg/mL Collagen vs. 7uJ 9uL:Day 5 10mg/mL Fibrin	-31.72	-56.99 to -6.448	Yes	**	0.0014
7uJ 7uL:Day 1 1mg/mL Collagen vs. control:Day 1 1mg/mL Collagen	-26.93	-58.27 to 4.417	No	ns	0.2189
7uJ 7uL:Day 1 1mg/mL Collagen vs. control:Day 5 1mg/mL Collagen	-33.26	-64.60 to -1.913	Yes	*	0.0233
7uJ 7uL:Day 1 1mg/mL Collagen vs. control:Day 1 10mg/mL Fibrin	-32.86	-64.21 to -1.519	Yes	*	0.0274
7uJ 7uL:Day 1 1mg/mL Collagen vs. control:Day 5 10mg/mL Fibrin	-32.83	-64.17 to -1.483	Yes	*	0.0278
7uJ 7uL:Day 5 1mg/mL Collagen vs. 7uJ 7uL:Day 1 10mg/mL Fibrin	-0.7010	-25.58 to 24.18	No	ns	>0.9999
7uJ 7uL:Day 5 1mg/mL Collagen vs. 7uJ 7uL:Day 5 10mg/mL Fibrin	-2121	-24.51 to 20.26	No	ns	>0.9999
7uJ 7uL:Day 5 1mg/mL Collagen vs. 7uJ 9uL:Day 1 1mg/mL Collagen	6577	-18.30 to 31.46	No	ns	>0.9999
7uJ 7uL:Day 5 1mg/mL Collagen vs. 7uJ 9uL:Day 5 1mg/mL Collagen	-1990	-22.30 to 18.32	No	ns	>0.9999
7uJ 7uL:Day 5 1mg/mL Collagen vs. 7uJ 9uL:Day 1 10mg/mL Fibrin	-8622	-28.07 to 10.83	No	ns	0.9971
7uJ 7uL:Day 5 1mg/mL Collagen vs. 7uJ 9uL:Day 5 10mg/mL Fibrin	-20.16	-43.62 to 3.296	No	ns	0.2181
7uJ 7uL:Day 5 1mg/mL Collagen vs. control:Day 1 1mg/mL Collagen	-15.37	-45.27 to 14.53	No	ns	0.9777
7uJ 7uL:Day 5 1mg/mL Collagen vs. control:Day 5 1mg/mL Collagen	-21.70	-51.60 to 8.203	No	ns	0.5659
7uJ 7uL:Day 5 1mg/mL Collagen vs. control:Day 1 10mg/mL Fibrin	-21.31	-51.21 to 8.596	No	ns	0.6052
7uJ 7uL:Day 5 1mg/mL Collagen vs. control:Day 5 10mg/mL Fibrin	-21.27	-51.17 to 8.633	No	ns	0.6088
7uJ 7uL:Day 1 10mg/mL Fibrin vs. 7uJ 7uL:Day 5 10mg/mL Fibrin	-1420	-28.02 to 25.18	No	ns	>0.9999
7uJ 7uL:Day 1 10mg/mL Fibrin vs. 7uJ 9uL:Day 1 1mg/mL Collagen	7278	-21.45 to 36.01	No	ns	>0.9999
7uJ 7uL:Day 1 10mg/mL Fibrin vs. 7uJ 9uL:Day 5 1mg/mL Collagen	-1289	-26.17 to 23.59	No	ns	>0.9999
7uJ 7uL:Day 1 10mg/mL Fibrin vs. 7uJ 9uL:Day 1 10mg/mL Fibrin	-7921	-32.10 to 16.26	No	ns	>0.9999
7uJ 7uL:Day 1 10mg/mL Fibrin vs. 7uJ 9uL:Day 5 10mg/mL Fibrin	-19.46	-46.96 to 8.046	No	ns	0.6201
7uJ 7uL:Day 1 10mg/mL Fibrin vs. control:Day 1 1mg/mL Collagen	-14.67	-47.84 to 18.50	No	ns	0.9972
7uJ 7uL:Day 1 10mg/mL Fibrin vs. control:Day 5 1mg/mL Collagen	-21.00	-54.17 to 12.17	No	ns	0.8188
7uJ 7uL:Day 1 10mg/mL Fibrin vs. control:Day 1 10mg/mL Fibrin	-20.60	-53.78 to 12.57	No	ns	0.8444
7uJ 7uL:Day 1 10mg/mL Fibrin vs. control:Day 5 10mg/mL Fibrin	-20.57	-53.74 to 12.60	No	ns	0.8466
7uJ 7uL:Day 5 10mg/mL Fibrin vs. 7uJ 9uL:Day 1 1mg/mL Collagen	8698	-17.90 to 35.29	No	ns	>0.9999
7uJ 7uL:Day 5 10mg/mL Fibrin vs. 7uJ 9uL:Day 5 1mg/mL Collagen	0.1307	-22.25 to 22.52	No	ns	>0.9999
7uJ 7uL:Day 5 10mg/mL Fibrin vs. 7uJ 9uL:Day 1 10mg/mL Fibrin	-6501	-28.10 to 15.10	No	ns	>0.9999
7uJ 7uL:Day 5 10mg/mL Fibrin vs. 7uJ 9uL:Day 5 10mg/mL Fibrin	-18.04	-43.31 to 7.232	No	ns	0.6012
7uJ 7uL:Day 5 10mg/mL Fibrin vs. control:Day 1 1mg/mL Collagen	-13.25	-44.59 to 18.10	No	ns	0.9986
7uJ 7uL:Day 5 10mg/mL Fibrin vs. control:Day 5 1mg/mL Collagen	-19.58	-50.92 to 11.77	No	ns	0.8371
7uJ 7uL:Day 5 10mg/mL Fibrin vs. control:Day 1 10mg/mL Fibrin	-19.18	-50.53 to 12.16	No	ns	0.8625
7uJ 7uL:Day 5 10mg/mL Fibrin vs. control:Day 5 10mg/mL Fibrin	-19.15	-50.49 to 12.20	No	ns	0.8647
7uJ 9uL:Day 1 1mg/mL Collagen vs. 7uJ 9uL:Day 5 1mg/mL Collagen	-8567	-33.45 to 16.31	No	ns	>0.9999
7uJ 9uL:Day 1 1mg/mL Collagen vs. 7uJ 9uL:Day 1 10mg/mL Fibrin	-15.20	-39.38 to 8.980	No	ns	0.8285
7uJ 9uL:Day 1 1mg/mL Collagen vs. 7uJ 9uL:Day 5 10mg/mL Fibrin	-26.74	-54.24 to 0.7680	No	ns	0.0693
7uJ 9uL:Day 1 1mg/mL Collagen vs. control:Day 1 1mg/mL Collagen	-21.95	-55.12 to 11.23	No	ns	0.7492
7uJ 9uL:Day 1 1mg/mL Collagen vs. control:Day 5 1mg/mL Collagen	-28.28	-61.45 to 4.897	No	ns	0.2321
7uJ 9uL:Day 1 1mg/mL Collagen vs. control:Day 1 10mg/mL Fibrin	-27.88	-61.05 to 5.290	No	ns	0.2569
7uJ 9uL:Day 1 1mg/mL Collagen vs. control:Day 5 10mg/mL Fibrin	-27.85	-61.02 to 5.327	No	ns	0.2593
7uJ 9uL:Day 5 1mg/mL Collagen vs. 7uJ 9uL:Day 1 10mg/mL Fibrin	-6632	-26.08 to 12.82	No	ns	>0.9999
7uJ 9uL:Day 5 1mg/mL Collagen vs. 7uJ 9uL:Day 5 10mg/mL Fibrin	-18.17	-41.63 to 5.286	No	ns	0.4224
7uJ 9uL:Day 5 1mg/mL Collagen vs. control:Day 1 1mg/mL Collagen	-13.38	-43.28 to 16.52	No	ns	0.9966
7uJ 9uL:Day 5 1mg/mL Collagen vs. control:Day 5 1mg/mL Collagen	-19.71	-49.61 to 10.19	No	ns	0.7556
7uJ 9uL:Day 5 1mg/mL Collagen vs. control:Day 1 10mg/mL Fibrin	-19.32	-49.22 to 10.59	No	ns	0.7885
7uJ 9uL:Day 5 1mg/mL Collagen vs. control:Day 5 10mg/mL Fibrin	-19.28	-49.18 to 10.62	No	ns	0.7915
7uJ 9uL:Day 1 10mg/mL Fibrin vs. 7uJ 9uL:Day 5 10mg/mL Fibrin	-11.54	-34.25 to 11.17	No	ns	0.9807
7uJ 9uL:Day 1 10mg/mL Fibrin vs. control:Day 1 1mg/mL Collagen	-6747	-36.07 to 22.57	No	ns	>0.9999
7uJ 9uL:Day 1 10mg/mL Fibrin vs. control:Day 5 1mg/mL Collagen	-13.08	-42.40 to 16.24	No	ns	0.9968
7uJ 9uL:Day 1 10mg/mL Fibrin vs. control:Day 1 10mg/mL Fibrin	-12.68	-42.00 to 16.64	No	ns	0.9980
7uJ 9uL:Day 1 10mg/mL Fibrin vs. control:Day 5 10mg/mL Fibrin	-12.65	-41.97 to 16.67	No	ns	0.9981
7uJ 9uL:Day 5 10mg/mL Fibrin vs. control:Day 1 1mg/mL Collagen	4792	-27.33 to 36.91	No	ns	>0.9999
7uJ 9uL:Day 5 10mg/mL Fibrin vs. control:Day 5 1mg/mL Collagen	-1538	-33.66 to 30.58	No	ns	>0.9999
7uJ 9uL:Day 5 10mg/mL Fibrin vs. control:Day 1 10mg/mL Fibrin	-1145	-33.26 to 30.97	No	ns	>0.9999
7uJ 9uL:Day 5 10mg/mL Fibrin vs. control:Day 5 10mg/mL Fibrin	-1108	-33.23 to 31.01	No	ns	>0.9999
control:Day 1 1mg/mL Collagen vs. control:Day 5 1mg/mL Collagen	-6330	-43.42 to 30.76	No	ns	>0.9999
control:Day 1 1mg/mL Collagen vs. control:Day 1 10mg/mL Fibrin	-5937	-43.02 to 31.15	No	ns	>0.9999
control:Day 1 1mg/mL Collagen vs. control:Day 5 10mg/mL Fibrin	-5900	-42.99 to 31.19	No	ns	>0.9999
control:Day 5 1mg/mL Collagen vs. control:Day 1 10mg/mL Fibrin	0.3933	-36.69 to 37.48	No	ns	>0.9999
control:Day 5 1mg/mL Collagen vs. control:Day 5 10mg/mL Fibrin	0.4300	-36.66 to 37.52	No	ns	>0.9999
control:Day 1 10mg/mL Fibrin vs. control:Day 5 10mg/mL Fibrin	0.03667	-37.05 to 37.12	No	ns	>0.9999
Test details	Predicted (LS) mean 1	Predicted (LS) mean 2	Predicted (LS) mean diff.	SE of diff.	N1	N2	q	DF
5uJ 5uL:Day 1 1mg/mL Collagen vs. 5uJ 5uL:Day 5 1mg/mL Collagen	42.27	80.06	-37.79	5263	10	11	10.16	193.0
5uJ 5uL:Day 1 1mg/mL Collagen vs. 5uJ 5uL:Day 1 10mg/mL Fibrin	42.27	72.13	-29.86	5263	10	11	8023	193.0
5uJ 5uL:Day 1 1mg/mL Collagen vs. 5uJ 5uL:Day 5 10mg/mL Fibrin	42.27	71.98	-29.72	5534	10	9	7594	193.0
5uJ 5uL:Day 1 1mg/mL Collagen vs. 5uJ 7uL:Day 1 1mg/mL Collagen	42.27	86.21	-43.94	9330	10	2	6660	193.0
5uJ 5uL:Day 1 1mg/mL Collagen vs. 5uJ 7uL:Day 5 1mg/mL Collagen	42.27	75.77	-33.50	5534	10	9	8561	193.0
5uJ 5uL:Day 1 1mg/mL Collagen vs. 5uJ 7uL:Day 1 10mg/mL Fibrin	42.27	73.93	-31.66	5713	10	8	7837	193.0
5uJ 5uL:Day 1 1mg/mL Collagen vs. 5uJ 7uL:Day 5 10mg/mL Fibrin	42.27	87.26	-44.99	5713	10	8	11.14	193.0
5uJ 5uL:Day 1 1mg/mL Collagen vs. 5uJ 9uL:Day 1 1mg/mL Collagen	42.27	70.75	-28.49	5936	10	7	6787	193.0
5uJ 5uL:Day 1 1mg/mL Collagen vs. 5uJ 9uL:Day 5 1mg/mL Collagen	42.27	71.87	-29.60	5936	10	7	7053	193.0
5uJ 5uL:Day 1 1mg/mL Collagen vs. 5uJ 9uL:Day 1 10mg/mL Fibrin	42.27	86.72	-44.45	4855	10	16	12.95	193.0
5uJ 5uL:Day 1 1mg/mL Collagen vs. 5uJ 9uL:Day 5 10mg/mL Fibrin	42.27	94.57	-52.30	5534	10	9	13.37	193.0
5uJ 5uL:Day 1 1mg/mL Collagen vs. 7uJ 5uL:Day 1 1mg/mL Collagen	42.27	59.84	-17.57	5157	10	12	4819	193.0
5uJ 5uL:Day 1 1mg/mL Collagen vs. 7uJ 5uL:Day 5 1mg/mL Collagen	42.27	65.84	-23.58	5386	10	10	6190	193.0
5uJ 5uL:Day 1 1mg/mL Collagen vs. 7uJ 5uL:Day 1 10mg/mL Fibrin	42.27	80.65	-38.38	4987	10	14	10.88	193.0
5uJ 5uL:Day 1 1mg/mL Collagen vs. 7uJ 5uL:Day 5 10mg/mL Fibrin	42.27	52.35	-10.08	7126	10	4	2001	193.0
5uJ 5uL:Day 1 1mg/mL Collagen vs. 7uJ 7uL:Day 1 1mg/mL Collagen	42.27	62.60	-20.33	5936	10	7	4843	193.0
5uJ 5uL:Day 1 1mg/mL Collagen vs. 7uJ 7uL:Day 5 1mg/mL Collagen	42.27	74.16	-31.89	5386	10	10	8372	193.0
5uJ 5uL:Day 1 1mg/mL Collagen vs. 7uJ 7uL:Day 1 10mg/mL Fibrin	42.27	74.86	-32.59	6597	10	5	6986	193.0
5uJ 5uL:Day 1 1mg/mL Collagen vs. 7uJ 7uL:Day 5 10mg/mL Fibrin	42.27	76.28	-34.01	5936	10	7	8103	193.0
5uJ 5uL:Day 1 1mg/mL Collagen vs. 7uJ 9uL:Day 1 1mg/mL Collagen	42.27	67.58	-25.31	6597	10	5	5426	193.0
5uJ 5uL:Day 1 1mg/mL Collagen vs. 7uJ 9uL:Day 5 1mg/mL Collagen	42.27	76.15	-33.88	5386	10	10	8894	193.0
5uJ 5uL:Day 1 1mg/mL Collagen vs. 7uJ 9uL:Day 1 10mg/mL Fibrin	42.27	82.78	-40.51	5157	10	12	11.11	193.0
5uJ 5uL:Day 1 1mg/mL Collagen vs. 7uJ 9uL:Day 5 10mg/mL Fibrin	42.27	94.32	-52.05	6220	10	6	11.83	193.0
5uJ 5uL:Day 1 1mg/mL Collagen vs. control:Day 1 1mg/mL Collagen	42.27	89.52	-47.26	7929	10	3	8429	193.0
5uJ 5uL:Day 1 1mg/mL Collagen vs. control:Day 5 1mg/mL Collagen	42.27	95.85	-53.59	7929	10	3	9558	193.0
5uJ 5uL:Day 1 1mg/mL Collagen vs. control:Day 1 10mg/mL Fibrin	42.27	95.46	-53.19	7929	10	3	9488	193.0
5uJ 5uL:Day 1 1mg/mL Collagen vs. control:Day 5 10mg/mL Fibrin	42.27	95.42	-53.16	7929	10	3	9481	193.0
5uJ 5uL:Day 5 1mg/mL Collagen vs. 5uJ 5uL:Day 1 10mg/mL Fibrin	80.06	72.13	7933	5136	11	11	2184	193.0
5uJ 5uL:Day 5 1mg/mL Collagen vs. 5uJ 5uL:Day 5 10mg/mL Fibrin	80.06	71.98	8075	5414	11	9	2109	193.0
5uJ 5uL:Day 5 1mg/mL Collagen vs. 5uJ 7uL:Day 1 1mg/mL Collagen	80.06	86.21	-6147	9259	11	2	0.9389	193.0
5uJ 5uL:Day 5 1mg/mL Collagen vs. 5uJ 7uL:Day 5 1mg/mL Collagen	80.06	75.77	4289	5414	11	9	1121	193.0
5uJ 5uL:Day 5 1mg/mL Collagen vs. 5uJ 7uL:Day 1 10mg/mL Fibrin	80.06	73.93	6129	5597	11	8	1549	193.0
5uJ 5uL:Day 5 1mg/mL Collagen vs. 5uJ 7uL:Day 5 10mg/mL Fibrin	80.06	87.26	-7202	5597	11	8	1820	193.0
5uJ 5uL:Day 5 1mg/mL Collagen vs. 5uJ 9uL:Day 1 1mg/mL Collagen	80.06	70.75	9304	5823	11	7	2259	193.0
5uJ 5uL:Day 5 1mg/mL Collagen vs. 5uJ 9uL:Day 5 1mg/mL Collagen	80.06	71.87	8187	5823	11	7	1988	193.0
5uJ 5uL:Day 5 1mg/mL Collagen vs. 5uJ 9uL:Day 1 10mg/mL Fibrin	80.06	86.72	-6661	4718	11	16	1997	193.0
5uJ 5uL:Day 5 1mg/mL Collagen vs. 5uJ 9uL:Day 5 10mg/mL Fibrin	80.06	94.57	-14.51	5414	11	9	3792	193.0
5uJ 5uL:Day 5 1mg/mL Collagen vs. 7uJ 5uL:Day 1 1mg/mL Collagen	80.06	59.84	20.22	5028	11	12	5687	193.0
5uJ 5uL:Day 5 1mg/mL Collagen vs. 7uJ 5uL:Day 5 1mg/mL Collagen	80.06	65.84	14.22	5263	11	10	3820	193.0
5uJ 5uL:Day 5 1mg/mL Collagen vs. 7uJ 5uL:Day 1 10mg/mL Fibrin	80.06	80.65	-0.5890	4853	11	14	0.1716	193.0
5uJ 5uL:Day 5 1mg/mL Collagen vs. 7uJ 5uL:Day 5 10mg/mL Fibrin	80.06	52.35	27.71	7033	11	4	5572	193.0
5uJ 5uL:Day 5 1mg/mL Collagen vs. 7uJ 7uL:Day 1 1mg/mL Collagen	80.06	62.60	17.46	5823	11	7	4241	193.0
5uJ 5uL:Day 5 1mg/mL Collagen vs. 7uJ 7uL:Day 5 1mg/mL Collagen	80.06	74.16	5903	5263	11	10	1586	193.0
5uJ 5uL:Day 5 1mg/mL Collagen vs. 7uJ 7uL:Day 1 10mg/mL Fibrin	80.06	74.86	5202	6496	11	5	1132	193.0
5uJ 5uL:Day 5 1mg/mL Collagen vs. 7uJ 7uL:Day 5 10mg/mL Fibrin	80.06	76.28	3782	5823	11	7	0.9186	193.0
5uJ 5uL:Day 5 1mg/mL Collagen vs. 7uJ 9uL:Day 1 1mg/mL Collagen	80.06	67.58	12.48	6496	11	5	2717	193.0
5uJ 5uL:Day 5 1mg/mL Collagen vs. 7uJ 9uL:Day 5 1mg/mL Collagen	80.06	76.15	3913	5263	11	10	1052	193.0
5uJ 5uL:Day 5 1mg/mL Collagen vs. 7uJ 9uL:Day 1 10mg/mL Fibrin	80.06	82.78	-2718	5028	11	12	0.7647	193.0
5uJ 5uL:Day 5 1mg/mL Collagen vs. 7uJ 9uL:Day 5 10mg/mL Fibrin	80.06	94.32	-14.26	6113	11	6	3298	193.0
5uJ 5uL:Day 5 1mg/mL Collagen vs. control:Day 1 1mg/mL Collagen	80.06	89.52	-9465	7845	11	3	1706	193.0
5uJ 5uL:Day 5 1mg/mL Collagen vs. control:Day 5 1mg/mL Collagen	80.06	95.85	-15.80	7845	11	3	2847	193.0
5uJ 5uL:Day 5 1mg/mL Collagen vs. control:Day 1 10mg/mL Fibrin	80.06	95.46	-15.40	7845	11	3	2776	193.0
5uJ 5uL:Day 5 1mg/mL Collagen vs. control:Day 5 10mg/mL Fibrin	80.06	95.42	-15.37	7845	11	3	2770	193.0
5uJ 5uL:Day 1 10mg/mL Fibrin vs. 5uJ 5uL:Day 5 10mg/mL Fibrin	72.13	71.98	0.1421	5414	11	9	0.03713	193.0
5uJ 5uL:Day 1 10mg/mL Fibrin vs. 5uJ 7uL:Day 1 1mg/mL Collagen	72.13	86.21	-14.08	9259	11	2	2151	193.0
5uJ 5uL:Day 1 10mg/mL Fibrin vs. 5uJ 7uL:Day 5 1mg/mL Collagen	72.13	75.77	-3643	5414	11	9	0.9518	193.0
5uJ 5uL:Day 1 10mg/mL Fibrin vs. 5uJ 7uL:Day 1 10mg/mL Fibrin	72.13	73.93	-1803	5597	11	8	0.4557	193.0
5uJ 5uL:Day 1 10mg/mL Fibrin vs. 5uJ 7uL:Day 5 10mg/mL Fibrin	72.13	87.26	-15.13	5597	11	8	3824	193.0
5uJ 5uL:Day 1 10mg/mL Fibrin vs. 5uJ 9uL:Day 1 1mg/mL Collagen	72.13	70.75	1371	5823	11	7	0.3330	193.0
5uJ 5uL:Day 1 10mg/mL Fibrin vs. 5uJ 9uL:Day 5 1mg/mL Collagen	72.13	71.87	0.2540	5823	11	7	0.06169	193.0
5uJ 5uL:Day 1 10mg/mL Fibrin vs. 5uJ 9uL:Day 1 10mg/mL Fibrin	72.13	86.72	-14.59	4718	11	16	4375	193.0
5uJ 5uL:Day 1 10mg/mL Fibrin vs. 5uJ 9uL:Day 5 10mg/mL Fibrin	72.13	94.57	-22.45	5414	11	9	5864	193.0
5uJ 5uL:Day 1 10mg/mL Fibrin vs. 7uJ 5uL:Day 1 1mg/mL Collagen	72.13	59.84	12.29	5028	11	12	3456	193.0
5uJ 5uL:Day 1 10mg/mL Fibrin vs. 7uJ 5uL:Day 5 1mg/mL Collagen	72.13	65.84	6282	5263	11	10	1688	193.0
5uJ 5uL:Day 1 10mg/mL Fibrin vs. 7uJ 5uL:Day 1 10mg/mL Fibrin	72.13	80.65	-8522	4853	11	14	2483	193.0
5uJ 5uL:Day 1 10mg/mL Fibrin vs. 7uJ 5uL:Day 5 10mg/mL Fibrin	72.13	52.35	19.77	7033	11	4	3976	193.0
5uJ 5uL:Day 1 10mg/mL Fibrin vs. 7uJ 7uL:Day 1 1mg/mL Collagen	72.13	62.60	9530	5823	11	7	2314	193.0
5uJ 5uL:Day 1 10mg/mL Fibrin vs. 7uJ 7uL:Day 5 1mg/mL Collagen	72.13	74.16	-2030	5263	11	10	0.5454	193.0
5uJ 5uL:Day 1 10mg/mL Fibrin vs. 7uJ 7uL:Day 1 10mg/mL Fibrin	72.13	74.86	-2731	6496	11	5	0.5944	193.0
5uJ 5uL:Day 1 10mg/mL Fibrin vs. 7uJ 7uL:Day 5 10mg/mL Fibrin	72.13	76.28	-4150	5823	11	7	1008	193.0
5uJ 5uL:Day 1 10mg/mL Fibrin vs. 7uJ 9uL:Day 1 1mg/mL Collagen	72.13	67.58	4547	6496	11	5	0.9900	193.0
5uJ 5uL:Day 1 10mg/mL Fibrin vs. 7uJ 9uL:Day 5 1mg/mL Collagen	72.13	76.15	-4020	5263	11	10	1080	193.0
5uJ 5uL:Day 1 10mg/mL Fibrin vs. 7uJ 9uL:Day 1 10mg/mL Fibrin	72.13	82.78	-10.65	5028	11	12	2996	193.0
5uJ 5uL:Day 1 10mg/mL Fibrin vs. 7uJ 9uL:Day 5 10mg/mL Fibrin	72.13	94.32	-22.19	6113	11	6	5134	193.0
5uJ 5uL:Day 1 10mg/mL Fibrin vs. control:Day 1 1mg/mL Collagen	72.13	89.52	-17.40	7845	11	3	3136	193.0
5uJ 5uL:Day 1 10mg/mL Fibrin vs. control:Day 5 1mg/mL Collagen	72.13	95.85	-23.73	7845	11	3	4277	193.0
5uJ 5uL:Day 1 10mg/mL Fibrin vs. control:Day 1 10mg/mL Fibrin	72.13	95.46	-23.33	7845	11	3	4206	193.0
5uJ 5uL:Day 1 10mg/mL Fibrin vs. control:Day 5 10mg/mL Fibrin	72.13	95.42	-23.30	7845	11	3	4200	193.0
5uJ 5uL:Day 5 10mg/mL Fibrin vs. 5uJ 7uL:Day 1 1mg/mL Collagen	71.98	86.21	-14.22	9416	9	2	2136	193.0
5uJ 5uL:Day 5 10mg/mL Fibrin vs. 5uJ 7uL:Day 5 1mg/mL Collagen	71.98	75.77	-3786	5678	9	9	0.9429	193.0
5uJ 5uL:Day 5 10mg/mL Fibrin vs. 5uJ 7uL:Day 1 10mg/mL Fibrin	71.98	73.93	-1945	5853	9	8	0.4701	193.0
5uJ 5uL:Day 5 10mg/mL Fibrin vs. 5uJ 7uL:Day 5 10mg/mL Fibrin	71.98	87.26	-15.28	5853	9	8	3691	193.0
5uJ 5uL:Day 5 10mg/mL Fibrin vs. 5uJ 9uL:Day 1 1mg/mL Collagen	71.98	70.75	1229	6070	9	7	0.2864	193.0
5uJ 5uL:Day 5 10mg/mL Fibrin vs. 5uJ 9uL:Day 5 1mg/mL Collagen	71.98	71.87	0.1119	6070	9	7	0.02607	193.0
5uJ 5uL:Day 5 10mg/mL Fibrin vs. 5uJ 9uL:Day 1 10mg/mL Fibrin	71.98	86.72	-14.74	5019	9	16	4153	193.0
5uJ 5uL:Day 5 10mg/mL Fibrin vs. 5uJ 9uL:Day 5 10mg/mL Fibrin	71.98	94.57	-22.59	5678	9	9	5626	193.0
5uJ 5uL:Day 5 10mg/mL Fibrin vs. 7uJ 5uL:Day 1 1mg/mL Collagen	71.98	59.84	12.14	5311	9	12	3233	193.0
5uJ 5uL:Day 5 10mg/mL Fibrin vs. 7uJ 5uL:Day 5 1mg/mL Collagen	71.98	65.84	6140	5534	9	10	1569	193.0
5uJ 5uL:Day 5 10mg/mL Fibrin vs. 7uJ 5uL:Day 1 10mg/mL Fibrin	71.98	80.65	-8664	5146	9	14	2381	193.0
5uJ 5uL:Day 5 10mg/mL Fibrin vs. 7uJ 5uL:Day 5 10mg/mL Fibrin	71.98	52.35	19.63	7238	9	4	3836	193.0
5uJ 5uL:Day 5 10mg/mL Fibrin vs. 7uJ 7uL:Day 1 1mg/mL Collagen	71.98	62.60	9388	6070	9	7	2187	193.0
5uJ 5uL:Day 5 10mg/mL Fibrin vs. 7uJ 7uL:Day 5 1mg/mL Collagen	71.98	74.16	-2172	5534	9	10	0.5550	193.0
5uJ 5uL:Day 5 10mg/mL Fibrin vs. 7uJ 7uL:Day 1 10mg/mL Fibrin	71.98	74.86	-2873	6718	9	5	0.6047	193.0
5uJ 5uL:Day 5 10mg/mL Fibrin vs. 7uJ 7uL:Day 5 10mg/mL Fibrin	71.98	76.28	-4292	6070	9	7	1000	193.0
5uJ 5uL:Day 5 10mg/mL Fibrin vs. 7uJ 9uL:Day 1 1mg/mL Collagen	71.98	67.58	4405	6718	9	5	0.9274	193.0
5uJ 5uL:Day 5 10mg/mL Fibrin vs. 7uJ 9uL:Day 5 1mg/mL Collagen	71.98	76.15	-4162	5534	9	10	1063	193.0
5uJ 5uL:Day 5 10mg/mL Fibrin vs. 7uJ 9uL:Day 1 10mg/mL Fibrin	71.98	82.78	-10.79	5311	9	12	2874	193.0
5uJ 5uL:Day 5 10mg/mL Fibrin vs. 7uJ 9uL:Day 5 10mg/mL Fibrin	71.98	94.32	-22.33	6348	9	6	4975	193.0
5uJ 5uL:Day 5 10mg/mL Fibrin vs. control:Day 1 1mg/mL Collagen	71.98	89.52	-17.54	8030	9	3	3089	193.0
5uJ 5uL:Day 5 10mg/mL Fibrin vs. control:Day 5 1mg/mL Collagen	71.98	95.85	-23.87	8030	9	3	4204	193.0
5uJ 5uL:Day 5 10mg/mL Fibrin vs. control:Day 1 10mg/mL Fibrin	71.98	95.46	-23.48	8030	9	3	4135	193.0
5uJ 5uL:Day 5 10mg/mL Fibrin vs. control:Day 5 10mg/mL Fibrin	71.98	95.42	-23.44	8030	9	3	4128	193.0
5uJ 7uL:Day 1 1mg/mL Collagen vs. 5uJ 7uL:Day 5 1mg/mL Collagen	86.21	75.77	10.44	9416	2	9	1567	193.0
5uJ 7uL:Day 1 1mg/mL Collagen vs. 5uJ 7uL:Day 1 10mg/mL Fibrin	86.21	73.93	12.28	9522	2	8	1823	193.0
5uJ 7uL:Day 1 1mg/mL Collagen vs. 5uJ 7uL:Day 5 10mg/mL Fibrin	86.21	87.26	-1055	9522	2	8	0.1567	193.0
5uJ 7uL:Day 1 1mg/mL Collagen vs. 5uJ 9uL:Day 1 1mg/mL Collagen	86.21	70.75	15.45	9657	2	7	2263	193.0
5uJ 7uL:Day 1 1mg/mL Collagen vs. 5uJ 9uL:Day 5 1mg/mL Collagen	86.21	71.87	14.33	9657	2	7	2099	193.0
5uJ 7uL:Day 1 1mg/mL Collagen vs. 5uJ 9uL:Day 1 10mg/mL Fibrin	86.21	86.72	-0.5144	9033	2	16	0.08053	193.0
5uJ 7uL:Day 1 1mg/mL Collagen vs. 5uJ 9uL:Day 5 10mg/mL Fibrin	86.21	94.57	-8367	9416	2	9	1257	193.0
5uJ 7uL:Day 1 1mg/mL Collagen vs. 7uJ 5uL:Day 1 1mg/mL Collagen	86.21	59.84	26.37	9199	2	12	4053	193.0
5uJ 7uL:Day 1 1mg/mL Collagen vs. 7uJ 5uL:Day 5 1mg/mL Collagen	86.21	65.84	20.36	9330	2	10	3087	193.0
5uJ 7uL:Day 1 1mg/mL Collagen vs. 7uJ 5uL:Day 1 10mg/mL Fibrin	86.21	80.65	5558	9105	2	14	0.8633	193.0
5uJ 7uL:Day 1 1mg/mL Collagen vs. 7uJ 5uL:Day 5 10mg/mL Fibrin	86.21	52.35	33.85	10.43	2	4	4590	193.0
5uJ 7uL:Day 1 1mg/mL Collagen vs. 7uJ 7uL:Day 1 1mg/mL Collagen	86.21	62.60	23.61	9657	2	7	3457	193.0
5uJ 7uL:Day 1 1mg/mL Collagen vs. 7uJ 7uL:Day 5 1mg/mL Collagen	86.21	74.16	12.05	9330	2	10	1827	193.0
5uJ 7uL:Day 1 1mg/mL Collagen vs. 7uJ 7uL:Day 1 10mg/mL Fibrin	86.21	74.86	11.35	10.08	2	5	1593	193.0
5uJ 7uL:Day 1 1mg/mL Collagen vs. 7uJ 7uL:Day 5 10mg/mL Fibrin	86.21	76.28	9929	9657	2	7	1454	193.0
5uJ 7uL:Day 1 1mg/mL Collagen vs. 7uJ 9uL:Day 1 1mg/mL Collagen	86.21	67.58	18.63	10.08	2	5	2614	193.0
5uJ 7uL:Day 1 1mg/mL Collagen vs. 7uJ 9uL:Day 5 1mg/mL Collagen	86.21	76.15	10.06	9330	2	10	1525	193.0
5uJ 7uL:Day 1 1mg/mL Collagen vs. 7uJ 9uL:Day 1 10mg/mL Fibrin	86.21	82.78	3428	9199	2	12	0.5270	193.0
5uJ 7uL:Day 1 1mg/mL Collagen vs. 7uJ 9uL:Day 5 10mg/mL Fibrin	86.21	94.32	-8110	9834	2	6	1166	193.0
5uJ 7uL:Day 1 1mg/mL Collagen vs. control:Day 1 1mg/mL Collagen	86.21	89.52	-3318	11.00	2	3	0.4268	193.0
5uJ 7uL:Day 1 1mg/mL Collagen vs. control:Day 5 1mg/mL Collagen	86.21	95.85	-9648	11.00	2	3	1241	193.0
5uJ 7uL:Day 1 1mg/mL Collagen vs. control:Day 1 10mg/mL Fibrin	86.21	95.46	-9255	11.00	2	3	1190	193.0
5uJ 7uL:Day 1 1mg/mL Collagen vs. control:Day 5 10mg/mL Fibrin	86.21	95.42	-9218	11.00	2	3	1186	193.0
5uJ 7uL:Day 5 1mg/mL Collagen vs. 5uJ 7uL:Day 1 10mg/mL Fibrin	75.77	73.93	1840	5853	9	8	0.4446	193.0
5uJ 7uL:Day 5 1mg/mL Collagen vs. 5uJ 7uL:Day 5 10mg/mL Fibrin	75.77	87.26	-11.49	5853	9	8	2777	193.0
5uJ 7uL:Day 5 1mg/mL Collagen vs. 5uJ 9uL:Day 1 1mg/mL Collagen	75.77	70.75	5015	6070	9	7	1168	193.0
5uJ 7uL:Day 5 1mg/mL Collagen vs. 5uJ 9uL:Day 5 1mg/mL Collagen	75.77	71.87	3897	6070	9	7	0.9081	193.0
5uJ 7uL:Day 5 1mg/mL Collagen vs. 5uJ 9uL:Day 1 10mg/mL Fibrin	75.77	86.72	-10.95	5019	9	16	3086	193.0
5uJ 7uL:Day 5 1mg/mL Collagen vs. 5uJ 9uL:Day 5 10mg/mL Fibrin	75.77	94.57	-18.80	5678	9	9	4683	193.0
5uJ 7uL:Day 5 1mg/mL Collagen vs. 7uJ 5uL:Day 1 1mg/mL Collagen	75.77	59.84	15.93	5311	9	12	4241	193.0
5uJ 7uL:Day 5 1mg/mL Collagen vs. 7uJ 5uL:Day 5 1mg/mL Collagen	75.77	65.84	9926	5534	9	10	2537	193.0
5uJ 7uL:Day 5 1mg/mL Collagen vs. 7uJ 5uL:Day 1 10mg/mL Fibrin	75.77	80.65	-4878	5146	9	14	1341	193.0
5uJ 7uL:Day 5 1mg/mL Collagen vs. 7uJ 5uL:Day 5 10mg/mL Fibrin	75.77	52.35	23.42	7238	9	4	4575	193.0
5uJ 7uL:Day 5 1mg/mL Collagen vs. 7uJ 7uL:Day 1 1mg/mL Collagen	75.77	62.60	13.17	6070	9	7	3069	193.0
5uJ 7uL:Day 5 1mg/mL Collagen vs. 7uJ 7uL:Day 5 1mg/mL Collagen	75.77	74.16	1614	5534	9	10	0.4124	193.0
5uJ 7uL:Day 5 1mg/mL Collagen vs. 7uJ 7uL:Day 1 10mg/mL Fibrin	75.77	74.86	0.9129	6718	9	5	0.1922	193.0
5uJ 7uL:Day 5 1mg/mL Collagen vs. 7uJ 7uL:Day 5 10mg/mL Fibrin	75.77	76.28	-0.5068	6070	9	7	0.1181	193.0
5uJ 7uL:Day 5 1mg/mL Collagen vs. 7uJ 9uL:Day 1 1mg/mL Collagen	75.77	67.58	8191	6718	9	5	1724	193.0
5uJ 7uL:Day 5 1mg/mL Collagen vs. 7uJ 9uL:Day 5 1mg/mL Collagen	75.77	76.15	-0.3761	5534	9	10	0.09611	193.0
5uJ 7uL:Day 5 1mg/mL Collagen vs. 7uJ 9uL:Day 1 10mg/mL Fibrin	75.77	82.78	-7008	5311	9	12	1866	193.0
5uJ 7uL:Day 5 1mg/mL Collagen vs. 7uJ 9uL:Day 5 10mg/mL Fibrin	75.77	94.32	-18.55	6348	9	6	4132	193.0
5uJ 7uL:Day 5 1mg/mL Collagen vs. control:Day 1 1mg/mL Collagen	75.77	89.52	-13.75	8030	9	3	2422	193.0
5uJ 7uL:Day 5 1mg/mL Collagen vs. control:Day 5 1mg/mL Collagen	75.77	95.85	-20.08	8030	9	3	3537	193.0
5uJ 7uL:Day 5 1mg/mL Collagen vs. control:Day 1 10mg/mL Fibrin	75.77	95.46	-19.69	8030	9	3	3468	193.0
5uJ 7uL:Day 5 1mg/mL Collagen vs. control:Day 5 10mg/mL Fibrin	75.77	95.42	-19.65	8030	9	3	3462	193.0
5uJ 7uL:Day 1 10mg/mL Fibrin vs. 5uJ 7uL:Day 5 10mg/mL Fibrin	73.93	87.26	-13.33	6022	8	8	3131	193.0
5uJ 7uL:Day 1 10mg/mL Fibrin vs. 5uJ 9uL:Day 1 1mg/mL Collagen	73.93	70.75	3174	6234	8	7	0.7202	193.0
5uJ 7uL:Day 1 10mg/mL Fibrin vs. 5uJ 9uL:Day 5 1mg/mL Collagen	73.93	71.87	2057	6234	8	7	0.4667	193.0
5uJ 7uL:Day 1 10mg/mL Fibrin vs. 5uJ 9uL:Day 1 10mg/mL Fibrin	73.93	86.72	-12.79	5215	8	16	3468	193.0
5uJ 7uL:Day 1 10mg/mL Fibrin vs. 5uJ 9uL:Day 5 10mg/mL Fibrin	73.93	94.57	-20.64	5853	8	9	4988	193.0
5uJ 7uL:Day 1 10mg/mL Fibrin vs. 7uJ 5uL:Day 1 1mg/mL Collagen	73.93	59.84	14.09	5498	8	12	3624	193.0
5uJ 7uL:Day 1 10mg/mL Fibrin vs. 7uJ 5uL:Day 5 1mg/mL Collagen	73.93	65.84	8086	5713	8	10	2001	193.0
5uJ 7uL:Day 1 10mg/mL Fibrin vs. 7uJ 5uL:Day 1 10mg/mL Fibrin	73.93	80.65	-6718	5338	8	14	1780	193.0
5uJ 7uL:Day 1 10mg/mL Fibrin vs. 7uJ 5uL:Day 5 10mg/mL Fibrin	73.93	52.35	21.58	7376	8	4	4137	193.0
5uJ 7uL:Day 1 10mg/mL Fibrin vs. 7uJ 7uL:Day 1 1mg/mL Collagen	73.93	62.60	11.33	6234	8	7	2571	193.0
5uJ 7uL:Day 1 10mg/mL Fibrin vs. 7uJ 7uL:Day 5 1mg/mL Collagen	73.93	74.16	-0.2263	5713	8	10	0.05600	193.0
5uJ 7uL:Day 1 10mg/mL Fibrin vs. 7uJ 7uL:Day 1 10mg/mL Fibrin	73.93	74.86	-0.9273	6866	8	5	0.1910	193.0
5uJ 7uL:Day 1 10mg/mL Fibrin vs. 7uJ 7uL:Day 5 10mg/mL Fibrin	73.93	76.28	-2347	6234	8	7	0.5325	193.0
5uJ 7uL:Day 1 10mg/mL Fibrin vs. 7uJ 9uL:Day 1 1mg/mL Collagen	73.93	67.58	6351	6866	8	5	1308	193.0
5uJ 7uL:Day 1 10mg/mL Fibrin vs. 7uJ 9uL:Day 5 1mg/mL Collagen	73.93	76.15	-2216	5713	8	10	0.5486	193.0
5uJ 7uL:Day 1 10mg/mL Fibrin vs. 7uJ 9uL:Day 1 10mg/mL Fibrin	73.93	82.78	-8848	5498	8	12	2276	193.0
5uJ 7uL:Day 1 10mg/mL Fibrin vs. 7uJ 9uL:Day 5 10mg/mL Fibrin	73.93	94.32	-20.39	6505	8	6	4432	193.0
5uJ 7uL:Day 1 10mg/mL Fibrin vs. control:Day 1 1mg/mL Collagen	73.93	89.52	-15.59	8154	8	3	2705	193.0
5uJ 7uL:Day 1 10mg/mL Fibrin vs. control:Day 5 1mg/mL Collagen	73.93	95.85	-21.92	8154	8	3	3802	193.0
5uJ 7uL:Day 1 10mg/mL Fibrin vs. control:Day 1 10mg/mL Fibrin	73.93	95.46	-21.53	8154	8	3	3734	193.0
5uJ 7uL:Day 1 10mg/mL Fibrin vs. control:Day 5 10mg/mL Fibrin	73.93	95.42	-21.49	8154	8	3	3728	193.0
5uJ 7uL:Day 5 10mg/mL Fibrin vs. 5uJ 9uL:Day 1 1mg/mL Collagen	87.26	70.75	16.51	6234	8	7	3745	193.0
5uJ 7uL:Day 5 10mg/mL Fibrin vs. 5uJ 9uL:Day 5 1mg/mL Collagen	87.26	71.87	15.39	6234	8	7	3491	193.0
5uJ 7uL:Day 5 10mg/mL Fibrin vs. 5uJ 9uL:Day 1 10mg/mL Fibrin	87.26	86.72	0.5406	5215	8	16	0.1466	193.0
5uJ 7uL:Day 5 10mg/mL Fibrin vs. 5uJ 9uL:Day 5 10mg/mL Fibrin	87.26	94.57	-7312	5853	8	9	1767	193.0
5uJ 7uL:Day 5 10mg/mL Fibrin vs. 7uJ 5uL:Day 1 1mg/mL Collagen	87.26	59.84	27.42	5498	8	12	7054	193.0
5uJ 7uL:Day 5 10mg/mL Fibrin vs. 7uJ 5uL:Day 5 1mg/mL Collagen	87.26	65.84	21.42	5713	8	10	5301	193.0
5uJ 7uL:Day 5 10mg/mL Fibrin vs. 7uJ 5uL:Day 1 10mg/mL Fibrin	87.26	80.65	6613	5338	8	14	1752	193.0
5uJ 7uL:Day 5 10mg/mL Fibrin vs. 7uJ 5uL:Day 5 10mg/mL Fibrin	87.26	52.35	34.91	7376	8	4	6693	193.0
5uJ 7uL:Day 5 10mg/mL Fibrin vs. 7uJ 7uL:Day 1 1mg/mL Collagen	87.26	62.60	24.66	6234	8	7	5596	193.0
5uJ 7uL:Day 5 10mg/mL Fibrin vs. 7uJ 7uL:Day 5 1mg/mL Collagen	87.26	74.16	13.11	5713	8	10	3244	193.0
5uJ 7uL:Day 5 10mg/mL Fibrin vs. 7uJ 7uL:Day 1 10mg/mL Fibrin	87.26	74.86	12.40	6866	8	5	2555	193.0
5uJ 7uL:Day 5 10mg/mL Fibrin vs. 7uJ 7uL:Day 5 10mg/mL Fibrin	87.26	76.28	10.98	6234	8	7	2492	193.0
5uJ 7uL:Day 5 10mg/mL Fibrin vs. 7uJ 9uL:Day 1 1mg/mL Collagen	87.26	67.58	19.68	6866	8	5	4054	193.0
5uJ 7uL:Day 5 10mg/mL Fibrin vs. 7uJ 9uL:Day 5 1mg/mL Collagen	87.26	76.15	11.12	5713	8	10	2751	193.0
5uJ 7uL:Day 5 10mg/mL Fibrin vs. 7uJ 9uL:Day 1 10mg/mL Fibrin	87.26	82.78	4483	5498	8	12	1153	193.0
5uJ 7uL:Day 5 10mg/mL Fibrin vs. 7uJ 9uL:Day 5 10mg/mL Fibrin	87.26	94.32	-7055	6505	8	6	1534	193.0
5uJ 7uL:Day 5 10mg/mL Fibrin vs. control:Day 1 1mg/mL Collagen	87.26	89.52	-2263	8154	8	3	0.3925	193.0
5uJ 7uL:Day 5 10mg/mL Fibrin vs. control:Day 5 1mg/mL Collagen	87.26	95.85	-8593	8154	8	3	1490	193.0
5uJ 7uL:Day 5 10mg/mL Fibrin vs. control:Day 1 10mg/mL Fibrin	87.26	95.46	-8200	8154	8	3	1422	193.0
5uJ 7uL:Day 5 10mg/mL Fibrin vs. control:Day 5 10mg/mL Fibrin	87.26	95.42	-8163	8154	8	3	1416	193.0
5uJ 9uL:Day 1 1mg/mL Collagen vs. 5uJ 9uL:Day 5 1mg/mL Collagen	70.75	71.87	-1117	6438	7	7	0.2454	193.0
5uJ 9uL:Day 1 1mg/mL Collagen vs. 5uJ 9uL:Day 1 10mg/mL Fibrin	70.75	86.72	-15.97	5458	7	16	4137	193.0
5uJ 9uL:Day 1 1mg/mL Collagen vs. 5uJ 9uL:Day 5 10mg/mL Fibrin	70.75	94.57	-23.82	6070	7	9	5549	193.0
5uJ 9uL:Day 1 1mg/mL Collagen vs. 7uJ 5uL:Day 1 1mg/mL Collagen	70.75	59.84	10.91	5728	7	12	2695	193.0
5uJ 9uL:Day 1 1mg/mL Collagen vs. 7uJ 5uL:Day 5 1mg/mL Collagen	70.75	65.84	4911	5936	7	10	1170	193.0
5uJ 9uL:Day 1 1mg/mL Collagen vs. 7uJ 5uL:Day 1 10mg/mL Fibrin	70.75	80.65	-9893	5576	7	14	2509	193.0
5uJ 9uL:Day 1 1mg/mL Collagen vs. 7uJ 5uL:Day 5 10mg/mL Fibrin	70.75	52.35	18.40	7549	7	4	3447	193.0
5uJ 9uL:Day 1 1mg/mL Collagen vs. 7uJ 7uL:Day 1 1mg/mL Collagen	70.75	62.60	8159	6438	7	7	1792	193.0
5uJ 9uL:Day 1 1mg/mL Collagen vs. 7uJ 7uL:Day 5 1mg/mL Collagen	70.75	74.16	-3401	5936	7	10	0.8102	193.0
5uJ 9uL:Day 1 1mg/mL Collagen vs. 7uJ 7uL:Day 1 10mg/mL Fibrin	70.75	74.86	-4102	7053	7	5	0.8225	193.0
5uJ 9uL:Day 1 1mg/mL Collagen vs. 7uJ 7uL:Day 5 10mg/mL Fibrin	70.75	76.28	-5521	6438	7	7	1213	193.0
5uJ 9uL:Day 1 1mg/mL Collagen vs. 7uJ 9uL:Day 1 1mg/mL Collagen	70.75	67.58	3176	7053	7	5	0.6369	193.0
5uJ 9uL:Day 1 1mg/mL Collagen vs. 7uJ 9uL:Day 5 1mg/mL Collagen	70.75	76.15	-5391	5936	7	10	1284	193.0
5uJ 9uL:Day 1 1mg/mL Collagen vs. 7uJ 9uL:Day 1 10mg/mL Fibrin	70.75	82.78	-12.02	5728	7	12	2968	193.0
5uJ 9uL:Day 1 1mg/mL Collagen vs. 7uJ 9uL:Day 5 10mg/mL Fibrin	70.75	94.32	-23.56	6701	7	6	4972	193.0
5uJ 9uL:Day 1 1mg/mL Collagen vs. control:Day 1 1mg/mL Collagen	70.75	89.52	-18.77	8312	7	3	3194	193.0
5uJ 9uL:Day 1 1mg/mL Collagen vs. control:Day 5 1mg/mL Collagen	70.75	95.85	-25.10	8312	7	3	4271	193.0
5uJ 9uL:Day 1 1mg/mL Collagen vs. control:Day 1 10mg/mL Fibrin	70.75	95.46	-24.71	8312	7	3	4204	193.0
5uJ 9uL:Day 1 1mg/mL Collagen vs. control:Day 5 10mg/mL Fibrin	70.75	95.42	-24.67	8312	7	3	4197	193.0
5uJ 9uL:Day 5 1mg/mL Collagen vs. 5uJ 9uL:Day 1 10mg/mL Fibrin	71.87	86.72	-14.85	5458	7	16	3847	193.0
5uJ 9uL:Day 5 1mg/mL Collagen vs. 5uJ 9uL:Day 5 10mg/mL Fibrin	71.87	94.57	-22.70	6070	7	9	5289	193.0
5uJ 9uL:Day 5 1mg/mL Collagen vs. 7uJ 5uL:Day 1 1mg/mL Collagen	71.87	59.84	12.03	5728	7	12	2970	193.0
5uJ 9uL:Day 5 1mg/mL Collagen vs. 7uJ 5uL:Day 5 1mg/mL Collagen	71.87	65.84	6028	5936	7	10	1436	193.0
5uJ 9uL:Day 5 1mg/mL Collagen vs. 7uJ 5uL:Day 1 10mg/mL Fibrin	71.87	80.65	-8776	5576	7	14	2226	193.0
5uJ 9uL:Day 5 1mg/mL Collagen vs. 7uJ 5uL:Day 5 10mg/mL Fibrin	71.87	52.35	19.52	7549	7	4	3656	193.0
5uJ 9uL:Day 5 1mg/mL Collagen vs. 7uJ 7uL:Day 1 1mg/mL Collagen	71.87	62.60	9276	6438	7	7	2038	193.0
5uJ 9uL:Day 5 1mg/mL Collagen vs. 7uJ 7uL:Day 5 1mg/mL Collagen	71.87	74.16	-2284	5936	7	10	0.5441	193.0
5uJ 9uL:Day 5 1mg/mL Collagen vs. 7uJ 7uL:Day 1 10mg/mL Fibrin	71.87	74.86	-2985	7053	7	5	0.5985	193.0
5uJ 9uL:Day 5 1mg/mL Collagen vs. 7uJ 7uL:Day 5 10mg/mL Fibrin	71.87	76.28	-4404	6438	7	7	0.9675	193.0
5uJ 9uL:Day 5 1mg/mL Collagen vs. 7uJ 9uL:Day 1 1mg/mL Collagen	71.87	67.58	4293	7053	7	5	0.8609	193.0
5uJ 9uL:Day 5 1mg/mL Collagen vs. 7uJ 9uL:Day 5 1mg/mL Collagen	71.87	76.15	-4274	5936	7	10	1018	193.0
5uJ 9uL:Day 5 1mg/mL Collagen vs. 7uJ 9uL:Day 1 10mg/mL Fibrin	71.87	82.78	-10.91	5728	7	12	2692	193.0
5uJ 9uL:Day 5 1mg/mL Collagen vs. 7uJ 9uL:Day 5 10mg/mL Fibrin	71.87	94.32	-22.44	6701	7	6	4737	193.0
5uJ 9uL:Day 5 1mg/mL Collagen vs. control:Day 1 1mg/mL Collagen	71.87	89.52	-17.65	8312	7	3	3003	193.0
5uJ 9uL:Day 5 1mg/mL Collagen vs. control:Day 5 1mg/mL Collagen	71.87	95.85	-23.98	8312	7	3	4081	193.0
5uJ 9uL:Day 5 1mg/mL Collagen vs. control:Day 1 10mg/mL Fibrin	71.87	95.46	-23.59	8312	7	3	4014	193.0
5uJ 9uL:Day 5 1mg/mL Collagen vs. control:Day 5 10mg/mL Fibrin	71.87	95.42	-23.55	8312	7	3	4007	193.0
5uJ 9uL:Day 1 10mg/mL Fibrin vs. 5uJ 9uL:Day 5 10mg/mL Fibrin	86.72	94.57	-7853	5019	16	9	2213	193.0
5uJ 9uL:Day 1 10mg/mL Fibrin vs. 7uJ 5uL:Day 1 1mg/mL Collagen	86.72	59.84	26.88	4600	16	12	8264	193.0
5uJ 9uL:Day 1 10mg/mL Fibrin vs. 7uJ 5uL:Day 5 1mg/mL Collagen	86.72	65.84	20.88	4855	16	10	6081	193.0
5uJ 9uL:Day 1 10mg/mL Fibrin vs. 7uJ 5uL:Day 1 10mg/mL Fibrin	86.72	80.65	6072	4408	16	14	1948	193.0
5uJ 9uL:Day 1 10mg/mL Fibrin vs. 7uJ 5uL:Day 5 10mg/mL Fibrin	86.72	52.35	34.37	6733	16	4	7218	193.0
5uJ 9uL:Day 1 10mg/mL Fibrin vs. 7uJ 7uL:Day 1 1mg/mL Collagen	86.72	62.60	24.12	5458	16	7	6250	193.0
5uJ 9uL:Day 1 10mg/mL Fibrin vs. 7uJ 7uL:Day 5 1mg/mL Collagen	86.72	74.16	12.56	4855	16	10	3660	193.0
5uJ 9uL:Day 1 10mg/mL Fibrin vs. 7uJ 7uL:Day 1 10mg/mL Fibrin	86.72	74.86	11.86	6171	16	5	2719	193.0
5uJ 9uL:Day 1 10mg/mL Fibrin vs. 7uJ 7uL:Day 5 10mg/mL Fibrin	86.72	76.28	10.44	5458	16	7	2706	193.0
5uJ 9uL:Day 1 10mg/mL Fibrin vs. 7uJ 9uL:Day 1 1mg/mL Collagen	86.72	67.58	19.14	6171	16	5	4387	193.0
5uJ 9uL:Day 1 10mg/mL Fibrin vs. 7uJ 9uL:Day 5 1mg/mL Collagen	86.72	76.15	10.57	4855	16	10	3080	193.0
5uJ 9uL:Day 1 10mg/mL Fibrin vs. 7uJ 9uL:Day 1 10mg/mL Fibrin	86.72	82.78	3943	4600	16	12	1212	193.0
5uJ 9uL:Day 1 10mg/mL Fibrin vs. 7uJ 9uL:Day 5 10mg/mL Fibrin	86.72	94.32	-7596	5766	16	6	1863	193.0
5uJ 9uL:Day 1 10mg/mL Fibrin vs. control:Day 1 1mg/mL Collagen	86.72	89.52	-2804	7578	16	3	0.5233	193.0
5uJ 9uL:Day 1 10mg/mL Fibrin vs. control:Day 5 1mg/mL Collagen	86.72	95.85	-9134	7578	16	3	1705	193.0
5uJ 9uL:Day 1 10mg/mL Fibrin vs. control:Day 1 10mg/mL Fibrin	86.72	95.46	-8741	7578	16	3	1631	193.0
5uJ 9uL:Day 1 10mg/mL Fibrin vs. control:Day 5 10mg/mL Fibrin	86.72	95.42	-8704	7578	16	3	1624	193.0
5uJ 9uL:Day 5 10mg/mL Fibrin vs. 7uJ 5uL:Day 1 1mg/mL Collagen	94.57	59.84	34.73	5311	9	12	9248	193.0
5uJ 9uL:Day 5 10mg/mL Fibrin vs. 7uJ 5uL:Day 5 1mg/mL Collagen	94.57	65.84	28.73	5534	9	10	7342	193.0
5uJ 9uL:Day 5 10mg/mL Fibrin vs. 7uJ 5uL:Day 1 10mg/mL Fibrin	94.57	80.65	13.93	5146	9	14	3827	193.0
5uJ 9uL:Day 5 10mg/mL Fibrin vs. 7uJ 5uL:Day 5 10mg/mL Fibrin	94.57	52.35	42.22	7238	9	4	8249	193.0
5uJ 9uL:Day 5 10mg/mL Fibrin vs. 7uJ 7uL:Day 1 1mg/mL Collagen	94.57	62.60	31.98	6070	9	7	7450	193.0
5uJ 9uL:Day 5 10mg/mL Fibrin vs. 7uJ 7uL:Day 5 1mg/mL Collagen	94.57	74.16	20.42	5534	9	10	5218	193.0
5uJ 9uL:Day 5 10mg/mL Fibrin vs. 7uJ 7uL:Day 1 10mg/mL Fibrin	94.57	74.86	19.72	6718	9	5	4150	193.0
5uJ 9uL:Day 5 10mg/mL Fibrin vs. 7uJ 7uL:Day 5 10mg/mL Fibrin	94.57	76.28	18.30	6070	9	7	4263	193.0
5uJ 9uL:Day 5 10mg/mL Fibrin vs. 7uJ 9uL:Day 1 1mg/mL Collagen	94.57	67.58	26.99	6718	9	5	5682	193.0
5uJ 9uL:Day 5 10mg/mL Fibrin vs. 7uJ 9uL:Day 5 1mg/mL Collagen	94.57	76.15	18.43	5534	9	10	4709	193.0
5uJ 9uL:Day 5 10mg/mL Fibrin vs. 7uJ 9uL:Day 1 10mg/mL Fibrin	94.57	82.78	11.80	5311	9	12	3141	193.0
5uJ 9uL:Day 5 10mg/mL Fibrin vs. 7uJ 9uL:Day 5 10mg/mL Fibrin	94.57	94.32	0.2572	6348	9	6	0.05730	193.0
5uJ 9uL:Day 5 10mg/mL Fibrin vs. control:Day 1 1mg/mL Collagen	94.57	89.52	5049	8030	9	3	0.8892	193.0
5uJ 9uL:Day 5 10mg/mL Fibrin vs. control:Day 5 1mg/mL Collagen	94.57	95.85	-1281	8030	9	3	0.2256	193.0
5uJ 9uL:Day 5 10mg/mL Fibrin vs. control:Day 1 10mg/mL Fibrin	94.57	95.46	-0.8878	8030	9	3	0.1564	193.0
5uJ 9uL:Day 5 10mg/mL Fibrin vs. control:Day 5 10mg/mL Fibrin	94.57	95.42	-0.8511	8030	9	3	0.1499	193.0
7uJ 5uL:Day 1 1mg/mL Collagen vs. 7uJ 5uL:Day 5 1mg/mL Collagen	59.84	65.84	-6003	5157	12	10	1646	193.0
7uJ 5uL:Day 1 1mg/mL Collagen vs. 7uJ 5uL:Day 1 10mg/mL Fibrin	59.84	80.65	-20.81	4738	12	14	6210	193.0
7uJ 5uL:Day 1 1mg/mL Collagen vs. 7uJ 5uL:Day 5 10mg/mL Fibrin	59.84	52.35	7488	6954	12	4	1523	193.0
7uJ 5uL:Day 1 1mg/mL Collagen vs. 7uJ 7uL:Day 1 1mg/mL Collagen	59.84	62.60	-2756	5728	12	7	0.6803	193.0
7uJ 5uL:Day 1 1mg/mL Collagen vs. 7uJ 7uL:Day 5 1mg/mL Collagen	59.84	74.16	-14.32	5157	12	10	3925	193.0
7uJ 5uL:Day 1 1mg/mL Collagen vs. 7uJ 7uL:Day 1 10mg/mL Fibrin	59.84	74.86	-15.02	6411	12	5	3312	193.0
7uJ 5uL:Day 1 1mg/mL Collagen vs. 7uJ 7uL:Day 5 10mg/mL Fibrin	59.84	76.28	-16.44	5728	12	7	4058	193.0
7uJ 5uL:Day 1 1mg/mL Collagen vs. 7uJ 9uL:Day 1 1mg/mL Collagen	59.84	67.58	-7738	6411	12	5	1707	193.0
7uJ 5uL:Day 1 1mg/mL Collagen vs. 7uJ 9uL:Day 5 1mg/mL Collagen	59.84	76.15	-16.31	5157	12	10	4471	193.0
7uJ 5uL:Day 1 1mg/mL Collagen vs. 7uJ 9uL:Day 1 10mg/mL Fibrin	59.84	82.78	-22.94	4917	12	12	6597	193.0
7uJ 5uL:Day 1 1mg/mL Collagen vs. 7uJ 9uL:Day 5 10mg/mL Fibrin	59.84	94.32	-34.48	6022	12	6	8096	193.0
7uJ 5uL:Day 1 1mg/mL Collagen vs. control:Day 1 1mg/mL Collagen	59.84	89.52	-29.68	7775	12	3	5399	193.0
7uJ 5uL:Day 1 1mg/mL Collagen vs. control:Day 5 1mg/mL Collagen	59.84	95.85	-36.01	7775	12	3	6551	193.0
7uJ 5uL:Day 1 1mg/mL Collagen vs. control:Day 1 10mg/mL Fibrin	59.84	95.46	-35.62	7775	12	3	6479	193.0
7uJ 5uL:Day 1 1mg/mL Collagen vs. control:Day 5 10mg/mL Fibrin	59.84	95.42	-35.58	7775	12	3	6473	193.0
7uJ 5uL:Day 5 1mg/mL Collagen vs. 7uJ 5uL:Day 1 10mg/mL Fibrin	65.84	80.65	-14.80	4987	10	14	4198	193.0
7uJ 5uL:Day 5 1mg/mL Collagen vs. 7uJ 5uL:Day 5 10mg/mL Fibrin	65.84	52.35	13.49	7126	10	4	2677	193.0
7uJ 5uL:Day 5 1mg/mL Collagen vs. 7uJ 7uL:Day 1 1mg/mL Collagen	65.84	62.60	3247	5936	10	7	0.7737	193.0
7uJ 5uL:Day 5 1mg/mL Collagen vs. 7uJ 7uL:Day 5 1mg/mL Collagen	65.84	74.16	-8312	5386	10	10	2182	193.0
7uJ 5uL:Day 5 1mg/mL Collagen vs. 7uJ 7uL:Day 1 10mg/mL Fibrin	65.84	74.86	-9013	6597	10	5	1932	193.0
7uJ 5uL:Day 5 1mg/mL Collagen vs. 7uJ 7uL:Day 5 10mg/mL Fibrin	65.84	76.28	-10.43	5936	10	7	2486	193.0
7uJ 5uL:Day 5 1mg/mL Collagen vs. 7uJ 9uL:Day 1 1mg/mL Collagen	65.84	67.58	-1735	6597	10	5	0.3719	193.0
7uJ 5uL:Day 5 1mg/mL Collagen vs. 7uJ 9uL:Day 5 1mg/mL Collagen	65.84	76.15	-10.30	5386	10	10	2705	193.0
7uJ 5uL:Day 5 1mg/mL Collagen vs. 7uJ 9uL:Day 1 10mg/mL Fibrin	65.84	82.78	-16.93	5157	10	12	4644	193.0
7uJ 5uL:Day 5 1mg/mL Collagen vs. 7uJ 9uL:Day 5 10mg/mL Fibrin	65.84	94.32	-28.47	6220	10	6	6474	193.0
7uJ 5uL:Day 5 1mg/mL Collagen vs. control:Day 1 1mg/mL Collagen	65.84	89.52	-23.68	7929	10	3	4224	193.0
7uJ 5uL:Day 5 1mg/mL Collagen vs. control:Day 5 1mg/mL Collagen	65.84	95.85	-30.01	7929	10	3	5353	193.0
7uJ 5uL:Day 5 1mg/mL Collagen vs. control:Day 1 10mg/mL Fibrin	65.84	95.46	-29.62	7929	10	3	5283	193.0
7uJ 5uL:Day 5 1mg/mL Collagen vs. control:Day 5 10mg/mL Fibrin	65.84	95.42	-29.58	7929	10	3	5276	193.0
7uJ 5uL:Day 1 10mg/mL Fibrin vs. 7uJ 5uL:Day 5 10mg/mL Fibrin	80.65	52.35	28.29	6829	14	4	5860	193.0
7uJ 5uL:Day 1 10mg/mL Fibrin vs. 7uJ 7uL:Day 1 1mg/mL Collagen	80.65	62.60	18.05	5576	14	7	4579	193.0
7uJ 5uL:Day 1 10mg/mL Fibrin vs. 7uJ 7uL:Day 5 1mg/mL Collagen	80.65	74.16	6492	4987	14	10	1841	193.0
7uJ 5uL:Day 1 10mg/mL Fibrin vs. 7uJ 7uL:Day 1 10mg/mL Fibrin	80.65	74.86	5791	6275	14	5	1305	193.0
7uJ 5uL:Day 1 10mg/mL Fibrin vs. 7uJ 7uL:Day 5 10mg/mL Fibrin	80.65	76.28	4371	5576	14	7	1109	193.0
7uJ 5uL:Day 1 10mg/mL Fibrin vs. 7uJ 9uL:Day 1 1mg/mL Collagen	80.65	67.58	13.07	6275	14	5	2945	193.0
7uJ 5uL:Day 1 10mg/mL Fibrin vs. 7uJ 9uL:Day 5 1mg/mL Collagen	80.65	76.15	4502	4987	14	10	1277	193.0
7uJ 5uL:Day 1 10mg/mL Fibrin vs. 7uJ 9uL:Day 1 10mg/mL Fibrin	80.65	82.78	-2130	4738	14	12	0.6356	193.0
7uJ 5uL:Day 1 10mg/mL Fibrin vs. 7uJ 9uL:Day 5 10mg/mL Fibrin	80.65	94.32	-13.67	5877	14	6	3289	193.0
7uJ 5uL:Day 1 10mg/mL Fibrin vs. control:Day 1 1mg/mL Collagen	80.65	89.52	-8876	7663	14	3	1638	193.0
7uJ 5uL:Day 1 10mg/mL Fibrin vs. control:Day 5 1mg/mL Collagen	80.65	95.85	-15.21	7663	14	3	2806	193.0
7uJ 5uL:Day 1 10mg/mL Fibrin vs. control:Day 1 10mg/mL Fibrin	80.65	95.46	-14.81	7663	14	3	2734	193.0
7uJ 5uL:Day 1 10mg/mL Fibrin vs. control:Day 5 10mg/mL Fibrin	80.65	95.42	-14.78	7663	14	3	2727	193.0
7uJ 5uL:Day 5 10mg/mL Fibrin vs. 7uJ 7uL:Day 1 1mg/mL Collagen	52.35	62.60	-10.24	7549	4	7	1919	193.0
7uJ 5uL:Day 5 10mg/mL Fibrin vs. 7uJ 7uL:Day 5 1mg/mL Collagen	52.35	74.16	-21.80	7126	4	10	4327	193.0
7uJ 5uL:Day 5 10mg/mL Fibrin vs. 7uJ 7uL:Day 1 10mg/mL Fibrin	52.35	74.86	-22.50	8080	4	5	3939	193.0
7uJ 5uL:Day 5 10mg/mL Fibrin vs. 7uJ 7uL:Day 5 10mg/mL Fibrin	52.35	76.28	-23.92	7549	4	7	4482	193.0
7uJ 5uL:Day 5 10mg/mL Fibrin vs. 7uJ 9uL:Day 1 1mg/mL Collagen	52.35	67.58	-15.23	8080	4	5	2665	193.0
7uJ 5uL:Day 5 10mg/mL Fibrin vs. 7uJ 9uL:Day 5 1mg/mL Collagen	52.35	76.15	-23.79	7126	4	10	4722	193.0
7uJ 5uL:Day 5 10mg/mL Fibrin vs. 7uJ 9uL:Day 1 10mg/mL Fibrin	52.35	82.78	-30.42	6954	4	12	6187	193.0
7uJ 5uL:Day 5 10mg/mL Fibrin vs. 7uJ 9uL:Day 5 10mg/mL Fibrin	52.35	94.32	-41.96	7775	4	6	7633	193.0
7uJ 5uL:Day 5 10mg/mL Fibrin vs. control:Day 1 1mg/mL Collagen	52.35	89.52	-37.17	9199	4	3	5714	193.0
7uJ 5uL:Day 5 10mg/mL Fibrin vs. control:Day 5 1mg/mL Collagen	52.35	95.85	-43.50	9199	4	3	6687	193.0
7uJ 5uL:Day 5 10mg/mL Fibrin vs. control:Day 1 10mg/mL Fibrin	52.35	95.46	-43.11	9199	4	3	6627	193.0
7uJ 5uL:Day 5 10mg/mL Fibrin vs. control:Day 5 10mg/mL Fibrin	52.35	95.42	-43.07	9199	4	3	6621	193.0
7uJ 7uL:Day 1 1mg/mL Collagen vs. 7uJ 7uL:Day 5 1mg/mL Collagen	62.60	74.16	-11.56	5936	7	10	2754	193.0
7uJ 7uL:Day 1 1mg/mL Collagen vs. 7uJ 7uL:Day 1 10mg/mL Fibrin	62.60	74.86	-12.26	7053	7	5	2458	193.0
7uJ 7uL:Day 1 1mg/mL Collagen vs. 7uJ 7uL:Day 5 10mg/mL Fibrin	62.60	76.28	-13.68	6438	7	7	3005	193.0
7uJ 7uL:Day 1 1mg/mL Collagen vs. 7uJ 9uL:Day 1 1mg/mL Collagen	62.60	67.58	-4982	7053	7	5	0.9991	193.0
7uJ 7uL:Day 1 1mg/mL Collagen vs. 7uJ 9uL:Day 5 1mg/mL Collagen	62.60	76.15	-13.55	5936	7	10	3228	193.0
7uJ 7uL:Day 1 1mg/mL Collagen vs. 7uJ 9uL:Day 1 10mg/mL Fibrin	62.60	82.78	-20.18	5728	7	12	4982	193.0
7uJ 7uL:Day 1 1mg/mL Collagen vs. 7uJ 9uL:Day 5 10mg/mL Fibrin	62.60	94.32	-31.72	6701	7	6	6694	193.0
7uJ 7uL:Day 1 1mg/mL Collagen vs. control:Day 1 1mg/mL Collagen	62.60	89.52	-26.93	8312	7	3	4582	193.0
7uJ 7uL:Day 1 1mg/mL Collagen vs. control:Day 5 1mg/mL Collagen	62.60	95.85	-33.26	8312	7	3	5659	193.0
7uJ 7uL:Day 1 1mg/mL Collagen vs. control:Day 1 10mg/mL Fibrin	62.60	95.46	-32.86	8312	7	3	5592	193.0
7uJ 7uL:Day 1 1mg/mL Collagen vs. control:Day 5 10mg/mL Fibrin	62.60	95.42	-32.83	8312	7	3	5586	193.0
7uJ 7uL:Day 5 1mg/mL Collagen vs. 7uJ 7uL:Day 1 10mg/mL Fibrin	74.16	74.86	-0.7010	6597	10	5	0.1503	193.0
7uJ 7uL:Day 5 1mg/mL Collagen vs. 7uJ 7uL:Day 5 10mg/mL Fibrin	74.16	76.28	-2121	5936	10	7	0.5053	193.0
7uJ 7uL:Day 5 1mg/mL Collagen vs. 7uJ 9uL:Day 1 1mg/mL Collagen	74.16	67.58	6577	6597	10	5	1410	193.0
7uJ 7uL:Day 5 1mg/mL Collagen vs. 7uJ 9uL:Day 5 1mg/mL Collagen	74.16	76.15	-1990	5386	10	10	0.5225	193.0
7uJ 7uL:Day 5 1mg/mL Collagen vs. 7uJ 9uL:Day 1 10mg/mL Fibrin	74.16	82.78	-8622	5157	10	12	2364	193.0
7uJ 7uL:Day 5 1mg/mL Collagen vs. 7uJ 9uL:Day 5 10mg/mL Fibrin	74.16	94.32	-20.16	6220	10	6	4584	193.0
7uJ 7uL:Day 5 1mg/mL Collagen vs. control:Day 1 1mg/mL Collagen	74.16	89.52	-15.37	7929	10	3	2741	193.0
7uJ 7uL:Day 5 1mg/mL Collagen vs. control:Day 5 1mg/mL Collagen	74.16	95.85	-21.70	7929	10	3	3870	193.0
7uJ 7uL:Day 5 1mg/mL Collagen vs. control:Day 1 10mg/mL Fibrin	74.16	95.46	-21.31	7929	10	3	3800	193.0
7uJ 7uL:Day 5 1mg/mL Collagen vs. control:Day 5 10mg/mL Fibrin	74.16	95.42	-21.27	7929	10	3	3794	193.0
7uJ 7uL:Day 1 10mg/mL Fibrin vs. 7uJ 7uL:Day 5 10mg/mL Fibrin	74.86	76.28	-1420	7053	5	7	0.2847	193.0
7uJ 7uL:Day 1 10mg/mL Fibrin vs. 7uJ 9uL:Day 1 1mg/mL Collagen	74.86	67.58	7278	7618	5	5	1351	193.0
7uJ 7uL:Day 1 10mg/mL Fibrin vs. 7uJ 9uL:Day 5 1mg/mL Collagen	74.86	76.15	-1289	6597	5	10	0.2763	193.0
7uJ 7uL:Day 1 10mg/mL Fibrin vs. 7uJ 9uL:Day 1 10mg/mL Fibrin	74.86	82.78	-7921	6411	5	12	1747	193.0
7uJ 7uL:Day 1 10mg/mL Fibrin vs. 7uJ 9uL:Day 5 10mg/mL Fibrin	74.86	94.32	-19.46	7293	5	6	3773	193.0
7uJ 7uL:Day 1 10mg/mL Fibrin vs. control:Day 1 1mg/mL Collagen	74.86	89.52	-14.67	8796	5	3	2358	193.0
7uJ 7uL:Day 1 10mg/mL Fibrin vs. control:Day 5 1mg/mL Collagen	74.86	95.85	-21.00	8796	5	3	3376	193.0
7uJ 7uL:Day 1 10mg/mL Fibrin vs. control:Day 1 10mg/mL Fibrin	74.86	95.46	-20.60	8796	5	3	3313	193.0
7uJ 7uL:Day 1 10mg/mL Fibrin vs. control:Day 5 10mg/mL Fibrin	74.86	95.42	-20.57	8796	5	3	3307	193.0
7uJ 7uL:Day 5 10mg/mL Fibrin vs. 7uJ 9uL:Day 1 1mg/mL Collagen	76.28	67.58	8698	7053	7	5	1744	193.0
7uJ 7uL:Day 5 10mg/mL Fibrin vs. 7uJ 9uL:Day 5 1mg/mL Collagen	76.28	76.15	0.1307	5936	7	10	0.03114	193.0
7uJ 7uL:Day 5 10mg/mL Fibrin vs. 7uJ 9uL:Day 1 10mg/mL Fibrin	76.28	82.78	-6501	5728	7	12	1605	193.0
7uJ 7uL:Day 5 10mg/mL Fibrin vs. 7uJ 9uL:Day 5 10mg/mL Fibrin	76.28	94.32	-18.04	6701	7	6	3807	193.0
7uJ 7uL:Day 5 10mg/mL Fibrin vs. control:Day 1 1mg/mL Collagen	76.28	89.52	-13.25	8312	7	3	2254	193.0
7uJ 7uL:Day 5 10mg/mL Fibrin vs. control:Day 5 1mg/mL Collagen	76.28	95.85	-19.58	8312	7	3	3331	193.0
7uJ 7uL:Day 5 10mg/mL Fibrin vs. control:Day 1 10mg/mL Fibrin	76.28	95.46	-19.18	8312	7	3	3264	193.0
7uJ 7uL:Day 5 10mg/mL Fibrin vs. control:Day 5 10mg/mL Fibrin	76.28	95.42	-19.15	8312	7	3	3258	193.0
7uJ 9uL:Day 1 1mg/mL Collagen vs. 7uJ 9uL:Day 5 1mg/mL Collagen	67.58	76.15	-8567	6597	5	10	1837	193.0
7uJ 9uL:Day 1 1mg/mL Collagen vs. 7uJ 9uL:Day 1 10mg/mL Fibrin	67.58	82.78	-15.20	6411	5	12	3353	193.0
7uJ 9uL:Day 1 1mg/mL Collagen vs. 7uJ 9uL:Day 5 10mg/mL Fibrin	67.58	94.32	-26.74	7293	5	6	5184	193.0
7uJ 9uL:Day 1 1mg/mL Collagen vs. control:Day 1 1mg/mL Collagen	67.58	89.52	-21.95	8796	5	3	3528	193.0
7uJ 9uL:Day 1 1mg/mL Collagen vs. control:Day 5 1mg/mL Collagen	67.58	95.85	-28.28	8796	5	3	4546	193.0
7uJ 9uL:Day 1 1mg/mL Collagen vs. control:Day 1 10mg/mL Fibrin	67.58	95.46	-27.88	8796	5	3	4483	193.0
7uJ 9uL:Day 1 1mg/mL Collagen vs. control:Day 5 10mg/mL Fibrin	67.58	95.42	-27.85	8796	5	3	4477	193.0
7uJ 9uL:Day 5 1mg/mL Collagen vs. 7uJ 9uL:Day 1 10mg/mL Fibrin	76.15	82.78	-6632	5157	10	12	1819	193.0
7uJ 9uL:Day 5 1mg/mL Collagen vs. 7uJ 9uL:Day 5 10mg/mL Fibrin	76.15	94.32	-18.17	6220	10	6	4131	193.0
7uJ 9uL:Day 5 1mg/mL Collagen vs. control:Day 1 1mg/mL Collagen	76.15	89.52	-13.38	7929	10	3	2386	193.0
7uJ 9uL:Day 5 1mg/mL Collagen vs. control:Day 5 1mg/mL Collagen	76.15	95.85	-19.71	7929	10	3	3515	193.0
7uJ 9uL:Day 5 1mg/mL Collagen vs. control:Day 1 10mg/mL Fibrin	76.15	95.46	-19.32	7929	10	3	3445	193.0
7uJ 9uL:Day 5 1mg/mL Collagen vs. control:Day 5 10mg/mL Fibrin	76.15	95.42	-19.28	7929	10	3	3439	193.0
7uJ 9uL:Day 1 10mg/mL Fibrin vs. 7uJ 9uL:Day 5 10mg/mL Fibrin	82.78	94.32	-11.54	6022	12	6	2710	193.0
7uJ 9uL:Day 1 10mg/mL Fibrin vs. control:Day 1 1mg/mL Collagen	82.78	89.52	-6747	7775	12	3	1227	193.0
7uJ 9uL:Day 1 10mg/mL Fibrin vs. control:Day 5 1mg/mL Collagen	82.78	95.85	-13.08	7775	12	3	2379	193.0
7uJ 9uL:Day 1 10mg/mL Fibrin vs. control:Day 1 10mg/mL Fibrin	82.78	95.46	-12.68	7775	12	3	2307	193.0
7uJ 9uL:Day 1 10mg/mL Fibrin vs. control:Day 5 10mg/mL Fibrin	82.78	95.42	-12.65	7775	12	3	2300	193.0
7uJ 9uL:Day 5 10mg/mL Fibrin vs. control:Day 1 1mg/mL Collagen	94.32	89.52	4792	8517	6	3	0.7957	193.0
7uJ 9uL:Day 5 10mg/mL Fibrin vs. control:Day 5 1mg/mL Collagen	94.32	95.85	-1538	8517	6	3	0.2554	193.0
7uJ 9uL:Day 5 10mg/mL Fibrin vs. control:Day 1 10mg/mL Fibrin	94.32	95.46	-1145	8517	6	3	0.1901	193.0
7uJ 9uL:Day 5 10mg/mL Fibrin vs. control:Day 5 10mg/mL Fibrin	94.32	95.42	-1108	8517	6	3	0.1840	193.0
control:Day 1 1mg/mL Collagen vs. control:Day 5 1mg/mL Collagen	89.52	95.85	-6330	9834	3	3	0.9103	193.0
control:Day 1 1mg/mL Collagen vs. control:Day 1 10mg/mL Fibrin	89.52	95.46	-5937	9834	3	3	0.8537	193.0
control:Day 1 1mg/mL Collagen vs. control:Day 5 10mg/mL Fibrin	89.52	95.42	-5900	9834	3	3	0.8484	193.0
control:Day 5 1mg/mL Collagen vs. control:Day 1 10mg/mL Fibrin	95.85	95.46	0.3933	9834	3	3	0.05656	193.0
control:Day 5 1mg/mL Collagen vs. control:Day 5 10mg/mL Fibrin	95.85	95.42	0.4300	9834	3	3	0.06184	193.0
control:Day 1 10mg/mL Fibrin vs. control:Day 5 10mg/mL Fibrin	95.46	95.42	0.03667	9834	3	3	0.005273	193.0
Compact letter display
control:Day 5 1mg/mL Collagen	A B
control:Day 1 10mg/mL Fibrin	A B C
control:Day 5 10mg/mL Fibrin	A B C
5uJ 9uL:Day 5 10mg/mL Fibrin	A
7uJ 9uL:Day 5 10mg/mL Fibrin	A B
control:Day 1 1mg/mL Collagen	A D
5uJ 7uL:Day 5 10mg/mL Fibrin	A B C
5uJ 9uL:Day 1 10mg/mL Fibrin	A B
5uJ 7uL:Day 1 1mg/mL Collagen	A D E
7uJ 9uL:Day 1 10mg/mL Fibrin	A D
7uJ 5uL:Day 1 10mg/mL Fibrin	A D
5uJ 5uL:Day 5 1mg/mL Collagen	A D
7uJ 7uL:Day 5 10mg/mL Fibrin	A D E
7uJ 9uL:Day 5 1mg/mL Collagen	A D E
5uJ 7uL:Day 5 1mg/mL Collagen	A D E
7uJ 7uL:Day 1 10mg/mL Fibrin	A D E
7uJ 7uL:Day 5 1mg/mL Collagen	A D E
5uJ 7uL:Day 1 10mg/mL Fibrin	A D E
5uJ 5uL:Day 1 10mg/mL Fibrin	B D E
5uJ 5uL:Day 5 10mg/mL Fibrin	B D E
5uJ 9uL:Day 5 1mg/mL Collagen	A D E
5uJ 9uL:Day 1 1mg/mL Collagen	B D E
7uJ 9uL:Day 1 1mg/mL Collagen	B D E
7uJ 5uL:Day 5 1mg/mL Collagen	C D E
7uJ 7uL:Day 1 1mg/mL Collagen	D F
7uJ 5uL:Day 1 1mg/mL Collagen	E F
7uJ 5uL:Day 5 10mg/mL Fibrin	E F
5uJ 5uL:Day 1 1mg/mL Collagen	F

## Sheet: 2way ANOVA Collagen
Within each column, compare rows (simple effects within columns)
Number of families	2
Number of comparisons per family	21
Alpha	0.05
Tukey's multiple comparisons test	Predicted (LS) mean diff.	95.00% CI of diff.	Below threshold?	Summary	Adjusted P Value
Day 1 1mg/mL Collagen
5uJ 5uL vs. 5uJ 7uL	-43.94	-75.76 to -12.12	Yes	**	0.0013
5uJ 5uL vs. 5uJ 9uL	-28.49	-48.73 to -8.242	Yes	**	0.0010
5uJ 5uL vs. 7uJ 5uL	-17.57	-35.16 to 0.01713	No	ns	0.0504
5uJ 5uL vs. 7uJ 7uL	-20.33	-40.57 to -0.08358	Yes	*	0.0484
5uJ 5uL vs. 7uJ 9uL	-25.31	-47.81 to -2.810	Yes	*	0.0172
5uJ 5uL vs. control	-47.26	-74.30 to -20.21	Yes	****	<0.0001
5uJ 7uL vs. 5uJ 9uL	15.45	-17.49 to 48.39	No	ns	0.7929
5uJ 7uL vs. 7uJ 5uL	26.36	-5.010 to 57.74	No	ns	0.1598
5uJ 7uL vs. 7uJ 7uL	23.61	-9.327 to 56.55	No	ns	0.3269
5uJ 7uL vs. 7uJ 9uL	18.63	-15.74 to 53.00	No	ns	0.6610
5uJ 7uL vs. control	-3318	-40.82 to 34.18	No	ns	>0.9999
5uJ 9uL vs. 7uJ 5uL	10.91	-8.623 to 30.45	No	ns	0.6283
5uJ 9uL vs. 7uJ 7uL	8159	-13.80 to 30.12	No	ns	0.9204
5uJ 9uL vs. 7uJ 9uL	3176	-20.88 to 27.23	No	ns	0.9997
5uJ 9uL vs. control	-18.77	-47.12 to 9.578	No	ns	0.4243
7uJ 5uL vs. 7uJ 7uL	-2756	-22.29 to 16.78	No	ns	0.9995
7uJ 5uL vs. 7uJ 9uL	-7738	-29.60 to 14.13	No	ns	0.9361
7uJ 5uL vs. control	-29.68	-56.20 to -3.167	Yes	*	0.0180
7uJ 7uL vs. 7uJ 9uL	-4982	-29.04 to 19.07	No	ns	0.9959
7uJ 7uL vs. control	-26.93	-55.28 to 1.420	No	ns	0.0739
7uJ 9uL vs. control	-21.95	-51.95 to 8.055	No	ns	0.3030
Day 5 1mg/mL Collagen
5uJ 5uL vs. 5uJ 7uL	4289	-14.17 to 22.75	No	ns	0.9923
5uJ 5uL vs. 5uJ 9uL	8187	-11.67 to 28.05	No	ns	0.8755
5uJ 5uL vs. 7uJ 5uL	14.22	-3.734 to 32.16	No	ns	0.2158
5uJ 5uL vs. 7uJ 7uL	5903	-12.05 to 23.85	No	ns	0.9547
5uJ 5uL vs. 7uJ 9uL	3913	-14.04 to 21.86	No	ns	0.9945
5uJ 5uL vs. control	-15.80	-42.55 to 10.96	No	ns	0.5651
5uJ 7uL vs. 5uJ 9uL	3897	-16.80 to 24.60	No	ns	0.9976
5uJ 7uL vs. 7uJ 5uL	9926	-8.949 to 28.80	No	ns	0.6919
5uJ 7uL vs. 7uJ 7uL	1614	-17.26 to 20.49	No	ns	>0.9999
5uJ 7uL vs. 7uJ 9uL	-0.3761	-19.25 to 18.50	No	ns	>0.9999
5uJ 7uL vs. control	-20.08	-47.47 to 7.302	No	ns	0.3000
5uJ 9uL vs. 7uJ 5uL	6028	-14.22 to 26.27	No	ns	0.9721
5uJ 9uL vs. 7uJ 7uL	-2284	-22.53 to 17.96	No	ns	0.9999
5uJ 9uL vs. 7uJ 9uL	-4274	-24.52 to 15.97	No	ns	0.9954
5uJ 9uL vs. control	-23.98	-52.33 to 4.366	No	ns	0.1540
7uJ 5uL vs. 7uJ 7uL	-8312	-26.68 to 10.06	No	ns	0.8193
7uJ 5uL vs. 7uJ 9uL	-10.30	-28.67 to 8.069	No	ns	0.6241
7uJ 5uL vs. control	-30.01	-57.05 to -2.969	Yes	*	0.0197
7uJ 7uL vs. 7uJ 9uL	-1990	-20.36 to 16.38	No	ns	0.9999
7uJ 7uL vs. control	-21.70	-48.74 to 5.343	No	ns	0.2027
7uJ 9uL vs. control	-19.71	-46.75 to 7.333	No	ns	0.3073
Test details	Predicted (LS) mean 1	Predicted (LS) mean 2	Predicted (LS) mean diff.	SE of diff.	N1	N2	q	DF
Day 1 1mg/mL Collagen
5uJ 5uL vs. 5uJ 7uL	42.27	86.21	-43.94	10.56	10	2	5887	92.00
5uJ 5uL vs. 5uJ 9uL	42.27	70.75	-28.49	6715	10	7	5999	92.00
5uJ 5uL vs. 7uJ 5uL	42.27	59.84	-17.57	5835	10	12	4259	92.00
5uJ 5uL vs. 7uJ 7uL	42.27	62.60	-20.33	6715	10	7	4281	92.00
5uJ 5uL vs. 7uJ 9uL	42.27	67.58	-25.31	7464	10	5	4796	92.00
5uJ 5uL vs. control	42.27	89.52	-47.26	8970	10	3	7450	92.00
5uJ 7uL vs. 5uJ 9uL	86.21	70.75	15.45	10.93	2	7	2000	92.00
5uJ 7uL vs. 7uJ 5uL	86.21	59.84	26.36	10.41	2	12	3582	92.00
5uJ 7uL vs. 7uJ 7uL	86.21	62.60	23.61	10.93	2	7	3056	92.00
5uJ 7uL vs. 7uJ 9uL	86.21	67.58	18.63	11.40	2	5	2311	92.00
5uJ 7uL vs. control	86.21	89.52	-3318	12.44	2	3	0.3772	92.00
5uJ 9uL vs. 7uJ 5uL	70.75	59.84	10.91	6481	7	12	2382	92.00
5uJ 9uL vs. 7uJ 7uL	70.75	62.60	8159	7284	7	7	1584	92.00
5uJ 9uL vs. 7uJ 9uL	70.75	67.58	3176	7979	7	5	0.5630	92.00
5uJ 9uL vs. control	70.75	89.52	-18.77	9403	7	3	2823	92.00
7uJ 5uL vs. 7uJ 7uL	59.84	62.60	-2756	6481	12	7	0.6013	92.00
7uJ 5uL vs. 7uJ 9uL	59.84	67.58	-7738	7253	12	5	1509	92.00
7uJ 5uL vs. control	59.84	89.52	-29.68	8796	12	3	4772	92.00
7uJ 7uL vs. 7uJ 9uL	62.60	67.58	-4982	7979	7	5	0.8831	92.00
7uJ 7uL vs. control	62.60	89.52	-26.93	9403	7	3	4050	92.00
7uJ 9uL vs. control	67.58	89.52	-21.95	9952	5	3	3119	92.00
Day 5 1mg/mL Collagen
5uJ 5uL vs. 5uJ 7uL	80.06	75.77	4289	6125	11	9	0.9904	92.00
5uJ 5uL vs. 5uJ 9uL	80.06	71.87	8187	6589	11	7	1757	92.00
5uJ 5uL vs. 7uJ 5uL	80.06	65.84	14.22	5954	11	10	3376	92.00
5uJ 5uL vs. 7uJ 7uL	80.06	74.16	5903	5954	11	10	1402	92.00
5uJ 5uL vs. 7uJ 9uL	80.06	76.15	3913	5954	11	10	0.9295	92.00
5uJ 5uL vs. control	80.06	95.85	-15.80	8876	11	3	2517	92.00
5uJ 7uL vs. 5uJ 9uL	75.77	71.87	3897	6867	9	7	0.8026	92.00
5uJ 7uL vs. 7uJ 5uL	75.77	65.84	9926	6261	9	10	2242	92.00
5uJ 7uL vs. 7uJ 7uL	75.77	74.16	1614	6261	9	10	0.3645	92.00
5uJ 7uL vs. 7uJ 9uL	75.77	76.15	-0.3761	6261	9	10	0.08495	92.00
5uJ 7uL vs. control	75.77	95.85	-20.08	9085	9	3	3127	92.00
5uJ 9uL vs. 7uJ 5uL	71.87	65.84	6028	6715	7	10	1270	92.00
5uJ 9uL vs. 7uJ 7uL	71.87	74.16	-2284	6715	7	10	0.4809	92.00
5uJ 9uL vs. 7uJ 9uL	71.87	76.15	-4274	6715	7	10	0.9000	92.00
5uJ 9uL vs. control	71.87	95.85	-23.98	9403	7	3	3607	92.00
7uJ 5uL vs. 7uJ 7uL	65.84	74.16	-8312	6094	10	10	1929	92.00
7uJ 5uL vs. 7uJ 9uL	65.84	76.15	-10.30	6094	10	10	2391	92.00
7uJ 5uL vs. control	65.84	95.85	-30.01	8970	10	3	4731	92.00
7uJ 7uL vs. 7uJ 9uL	74.16	76.15	-1990	6094	10	10	0.4618	92.00
7uJ 7uL vs. control	74.16	95.85	-21.70	8970	10	3	3421	92.00
7uJ 9uL vs. control	76.15	95.85	-19.71	8970	10	3	3107	92.00

## Sheet: 2way ANOVA Fibrin
Within each column, compare rows (simple effects within columns)
Number of families	2
Number of comparisons per family	21
Alpha	0.05
Tukey's multiple comparisons test	Predicted (LS) mean diff.	95.00% CI of diff.	Below threshold?	Summary	Adjusted P Value
Day 1 10mg/mL Fibrin
5uJ 5uL vs. 5uJ 7uL	-1803	-16.34 to 12.73	No	ns	0.9998
5uJ 5uL vs. 5uJ 9uL	-14.59	-26.84 to -2.344	Yes	**	0.0091
5uJ 5uL vs. 7uJ 5uL	-8522	-21.12 to 4.080	No	ns	0.3998
5uJ 5uL vs. 7uJ 7uL	-2731	-19.60 to 14.14	No	ns	0.9990
5uJ 5uL vs. 7uJ 9uL	-10.65	-23.71 to 2.404	No	ns	0.1874
5uJ 5uL vs. control	-23.33	-43.71 to -2.963	Yes	*	0.0141
5uJ 7uL vs. 5uJ 9uL	-12.79	-26.33 to 0.7524	No	ns	0.0772
5uJ 7uL vs. 7uJ 5uL	-6718	-20.58 to 7.143	No	ns	0.7685
5uJ 7uL vs. 7uJ 7uL	-0.9273	-18.76 to 16.90	No	ns	>0.9999
5uJ 7uL vs. 7uJ 9uL	-8848	-23.12 to 5.428	No	ns	0.5083
5uJ 7uL vs. control	-21.53	-42.71 to -0.3571	Yes	*	0.0436
5uJ 9uL vs. 7uJ 5uL	6072	-5.374 to 17.52	No	ns	0.6851
5uJ 9uL vs. 7uJ 7uL	11.86	-4.161 to 27.89	No	ns	0.2904
5uJ 9uL vs. 7uJ 9uL	3943	-8.001 to 15.89	No	ns	0.9544
5uJ 9uL vs. control	-8741	-28.42 to 10.94	No	ns	0.8332
7uJ 5uL vs. 7uJ 7uL	5791	-10.50 to 22.09	No	ns	0.9356
7uJ 5uL vs. 7uJ 9uL	-2130	-14.43 to 10.17	No	ns	0.9985
7uJ 5uL vs. control	-14.81	-34.71 to 5.085	No	ns	0.2841
7uJ 7uL vs. 7uJ 9uL	-7921	-24.57 to 8.727	No	ns	0.7836
7uJ 7uL vs. control	-20.60	-43.44 to 2.237	No	ns	0.1053
7uJ 9uL vs. control	-12.68	-32.87 to 7.505	No	ns	0.4916
Day 5 10mg/mL Fibrin
5uJ 5uL vs. 5uJ 7uL	-15.28	-30.47 to -0.07912	Yes	*	0.0479
5uJ 5uL vs. 5uJ 9uL	-22.59	-37.33 to -7.845	Yes	***	0.0002
5uJ 5uL vs. 7uJ 5uL	19.63	0.8361 to 38.43	Yes	*	0.0346
5uJ 5uL vs. 7uJ 7uL	-4292	-20.05 to 11.47	No	ns	0.9825
5uJ 5uL vs. 7uJ 9uL	-22.33	-38.82 to -5.848	Yes	**	0.0017
5uJ 5uL vs. control	-23.44	-44.29 to -2.589	Yes	*	0.0172
5uJ 7uL vs. 5uJ 9uL	-7312	-22.51 to 7.885	No	ns	0.7745
5uJ 7uL vs. 7uJ 5uL	34.91	15.75 to 54.06	Yes	****	<0.0001
5uJ 7uL vs. 7uJ 7uL	10.98	-5.203 to 27.17	No	ns	0.3955
5uJ 7uL vs. 7uJ 9uL	-7055	-23.95 to 9.836	No	ns	0.8697
5uJ 7uL vs. control	-8163	-29.34 to 13.01	No	ns	0.9073
5uJ 9uL vs. 7uJ 5uL	42.22	23.43 to 61.01	Yes	****	<0.0001
5uJ 9uL vs. 7uJ 7uL	18.30	2.535 to 34.06	Yes	*	0.0122
5uJ 9uL vs. 7uJ 9uL	0.2572	-16.23 to 16.74	No	ns	>0.9999
5uJ 9uL vs. control	-0.8511	-21.70 to 20.00	No	ns	>0.9999
7uJ 5uL vs. 7uJ 7uL	-23.92	-43.53 to -4.320	Yes	**	0.0069
7uJ 5uL vs. 7uJ 9uL	-41.96	-62.15 to -21.77	Yes	****	<0.0001
7uJ 5uL vs. control	-43.07	-66.96 to -19.18	Yes	****	<0.0001
7uJ 7uL vs. 7uJ 9uL	-18.04	-35.44 to -0.6388	Yes	*	0.0370
7uJ 7uL vs. control	-19.15	-40.73 to 2.435	No	ns	0.1170
7uJ 9uL vs. control	-1108	-23.22 to 21.01	No	ns	>0.9999
Test details	Predicted (LS) mean 1	Predicted (LS) mean 2	Predicted (LS) mean diff.	SE of diff.	N1	N2	q	DF
Day 1 10mg/mL Fibrin
5uJ 5uL vs. 5uJ 7uL	72.13	73.93	-1803	4830	11	8	0.5280	101.0
5uJ 5uL vs. 5uJ 9uL	72.13	86.72	-14.59	4072	11	16	5069	101.0
5uJ 5uL vs. 7uJ 5uL	72.13	80.65	-8522	4189	11	14	2877	101.0
5uJ 5uL vs. 7uJ 7uL	72.13	74.86	-2731	5607	11	5	0.6887	101.0
5uJ 5uL vs. 7uJ 9uL	72.13	82.78	-10.65	4339	11	12	3471	101.0
5uJ 5uL vs. control	72.13	95.46	-23.33	6771	11	3	4874	101.0
5uJ 7uL vs. 5uJ 9uL	73.93	86.72	-12.79	4501	8	16	4018	101.0
5uJ 7uL vs. 7uJ 5uL	73.93	80.65	-6718	4607	8	14	2062	101.0
5uJ 7uL vs. 7uJ 7uL	73.93	74.86	-0.9273	5926	8	5	0.2213	101.0
5uJ 7uL vs. 7uJ 9uL	73.93	82.78	-8848	4745	8	12	2637	101.0
5uJ 7uL vs. control	73.93	95.46	-21.53	7038	8	3	4327	101.0
5uJ 9uL vs. 7uJ 5uL	86.72	80.65	6072	3804	16	14	2257	101.0
5uJ 9uL vs. 7uJ 7uL	86.72	74.86	11.86	5326	16	5	3150	101.0
5uJ 9uL vs. 7uJ 9uL	86.72	82.78	3943	3970	16	12	1405	101.0
5uJ 9uL vs. control	86.72	95.46	-8741	6540	16	3	1890	101.0
7uJ 5uL vs. 7uJ 7uL	80.65	74.86	5791	5416	14	5	1512	101.0
7uJ 5uL vs. 7uJ 9uL	80.65	82.78	-2130	4090	14	12	0.7364	101.0
7uJ 5uL vs. control	80.65	95.46	-14.81	6614	14	3	3167	101.0
7uJ 7uL vs. 7uJ 9uL	74.86	82.78	-7921	5533	5	12	2024	101.0
7uJ 7uL vs. control	74.86	95.46	-20.60	7592	5	3	3838	101.0
7uJ 9uL vs. control	82.78	95.46	-12.68	6710	12	3	2673	101.0
Day 5 10mg/mL Fibrin
5uJ 5uL vs. 5uJ 7uL	71.98	87.26	-15.28	5051	9	8	4277	101.0
5uJ 5uL vs. 5uJ 9uL	71.98	94.57	-22.59	4901	9	9	6519	101.0
5uJ 5uL vs. 7uJ 5uL	71.98	52.35	19.63	6247	9	4	4444	101.0
5uJ 5uL vs. 7uJ 7uL	71.98	76.28	-4292	5239	9	7	1159	101.0
5uJ 5uL vs. 7uJ 9uL	71.98	94.32	-22.33	5479	9	6	5764	101.0
5uJ 5uL vs. control	71.98	95.42	-23.44	6930	9	3	4783	101.0
5uJ 7uL vs. 5uJ 9uL	87.26	94.57	-7312	5051	8	9	2047	101.0
5uJ 7uL vs. 7uJ 5uL	87.26	52.35	34.91	6366	8	4	7755	101.0
5uJ 7uL vs. 7uJ 7uL	87.26	76.28	10.98	5380	8	7	2887	101.0
5uJ 7uL vs. 7uJ 9uL	87.26	94.32	-7055	5614	8	6	1777	101.0
5uJ 7uL vs. control	87.26	95.42	-8163	7038	8	3	1640	101.0
5uJ 9uL vs. 7uJ 5uL	94.57	52.35	42.22	6247	9	4	9558	101.0
5uJ 9uL vs. 7uJ 7uL	94.57	76.28	18.30	5239	9	7	4939	101.0
5uJ 9uL vs. 7uJ 9uL	94.57	94.32	0.2572	5479	9	6	0.06639	101.0
5uJ 9uL vs. control	94.57	95.42	-0.8511	6930	9	3	0.1737	101.0
7uJ 5uL vs. 7uJ 7uL	52.35	76.28	-23.92	6516	4	7	5192	101.0
7uJ 5uL vs. 7uJ 9uL	52.35	94.32	-41.96	6710	4	6	8844	101.0
7uJ 5uL vs. control	52.35	95.42	-43.07	7940	4	3	7672	101.0
7uJ 7uL vs. 7uJ 9uL	76.28	94.32	-18.04	5784	7	6	4411	101.0
7uJ 7uL vs. control	76.28	95.42	-19.15	7174	7	3	3775	101.0
7uJ 9uL vs. control	94.32	95.42	-1108	7351	6	3	0.2132	101.0

## Sheet: 2way ANOVA 5uJ
Within each column, compare rows (simple effects within columns)
Number of families	4
Number of comparisons per family	6
Alpha	0.05
Tukey's multiple comparisons test	Predicted (LS) mean diff.	95.00% CI of diff.	Below threshold?	Summary	Adjusted P Value
Day 1 1mg/mL Collagen
5uJ 5uL vs. 5uJ 7uL	-43.94	-67.79 to -20.08	Yes	****	<0.0001
5uJ 5uL vs. 5uJ 9uL	-28.49	-43.66 to -13.31	Yes	****	<0.0001
5uJ 5uL vs. control	-47.26	-67.53 to -26.98	Yes	****	<0.0001
5uJ 7uL vs. 5uJ 9uL	15.45	-9.243 to 40.14	No	ns	0.3643
5uJ 7uL vs. control	-3318	-31.43 to 24.80	No	ns	0.9898
5uJ 9uL vs. control	-18.77	-40.02 to 2.484	No	ns	0.1033
Day 1 10mg/mL Fibrin
5uJ 5uL vs. 5uJ 7uL	-1803	-16.11 to 12.51	No	ns	0.9876
5uJ 5uL vs. 5uJ 9uL	-14.59	-26.66 to -2.531	Yes	*	0.0110
5uJ 5uL vs. control	-23.33	-43.40 to -3.274	Yes	*	0.0157
5uJ 7uL vs. 5uJ 9uL	-12.79	-26.13 to 0.5456	No	ns	0.0651
5uJ 7uL vs. control	-21.53	-42.38 to -0.6804	Yes	*	0.0402
5uJ 9uL vs. control	-8741	-28.12 to 10.64	No	ns	0.6421
Day 5 10mg/mL Fibrin
5uJ 5uL vs. 5uJ 7uL	-15.28	-30.24 to -0.3111	Yes	*	0.0435
5uJ 5uL vs. 5uJ 9uL	-22.59	-37.11 to -8.070	Yes	***	0.0005
5uJ 5uL vs. control	-23.44	-43.97 to -2.907	Yes	*	0.0185
5uJ 7uL vs. 5uJ 9uL	-7312	-22.28 to 7.653	No	ns	0.5802
5uJ 7uL vs. control	-8163	-29.01 to 12.69	No	ns	0.7367
5uJ 9uL vs. control	-0.8511	-21.38 to 19.68	No	ns	0.9995
Day 5 1mg/mL Collagen
5uJ 5uL vs. 5uJ 7uL	4289	-9.554 to 18.13	No	ns	0.8500
5uJ 5uL vs. 5uJ 9uL	8187	-6.704 to 23.08	No	ns	0.4802
5uJ 5uL vs. control	-15.80	-35.86 to 4.265	No	ns	0.1746
5uJ 7uL vs. 5uJ 9uL	3897	-11.62 to 19.42	No	ns	0.9133
5uJ 7uL vs. control	-20.08	-40.62 to 0.4481	No	ns	0.0576
5uJ 9uL vs. control	-23.98	-45.24 to -2.729	Yes	*	0.0204
Test details	Predicted (LS) mean 1	Predicted (LS) mean 2	Predicted (LS) mean diff.	SE of diff.	N1	N2	q	DF
Day 1 1mg/mL Collagen
5uJ 5uL vs. 5uJ 7uL	42.27	86.21	-43.94	9135	10	2	6802	103.0
5uJ 5uL vs. 5uJ 9uL	42.27	70.75	-28.49	5812	10	7	6931	103.0
5uJ 5uL vs. control	42.27	89.52	-47.26	7764	10	3	8608	103.0
5uJ 7uL vs. 5uJ 9uL	86.21	70.75	15.45	9456	2	7	2311	103.0
5uJ 7uL vs. control	86.21	89.52	-3318	10.77	2	3	0.4359	103.0
5uJ 9uL vs. control	70.75	89.52	-18.77	8138	7	3	3262	103.0
Day 1 10mg/mL Fibrin
5uJ 5uL vs. 5uJ 7uL	72.13	73.93	-1803	5480	11	8	0.4654	103.0
5uJ 5uL vs. 5uJ 9uL	72.13	86.72	-14.59	4619	11	16	4468	103.0
5uJ 5uL vs. control	72.13	95.46	-23.33	7682	11	3	4296	103.0
5uJ 7uL vs. 5uJ 9uL	73.93	86.72	-12.79	5107	8	16	3542	103.0
5uJ 7uL vs. control	73.93	95.46	-21.53	7984	8	3	3814	103.0
5uJ 9uL vs. control	86.72	95.46	-8741	7420	16	3	1666	103.0
Day 5 10mg/mL Fibrin
5uJ 5uL vs. 5uJ 7uL	71.98	87.26	-15.28	5731	9	8	3770	103.0
5uJ 5uL vs. 5uJ 9uL	71.98	94.57	-22.59	5560	9	9	5746	103.0
5uJ 5uL vs. control	71.98	95.42	-23.44	7862	9	3	4216	103.0
5uJ 7uL vs. 5uJ 9uL	87.26	94.57	-7312	5731	8	9	1805	103.0
5uJ 7uL vs. control	87.26	95.42	-8163	7984	8	3	1446	103.0
5uJ 9uL vs. control	94.57	95.42	-0.8511	7862	9	3	0.1531	103.0
Day 5 1mg/mL Collagen
5uJ 5uL vs. 5uJ 7uL	80.06	75.77	4289	5301	11	9	1144	103.0
5uJ 5uL vs. 5uJ 9uL	80.06	71.87	8187	5702	11	7	2030	103.0
5uJ 5uL vs. control	80.06	95.85	-15.80	7682	11	3	2908	103.0
5uJ 7uL vs. 5uJ 9uL	75.77	71.87	3897	5943	9	7	0.9274	103.0
5uJ 7uL vs. control	75.77	95.85	-20.08	7862	9	3	3613	103.0
5uJ 9uL vs. control	71.87	95.85	-23.98	8138	7	3	4167	103.0

## Sheet: 2way ANOVA 7uJ
Within each column, compare rows (simple effects within columns)
Number of families	4
Number of comparisons per family	6
Alpha	0.05
Tukey's multiple comparisons test	Predicted (LS) mean diff.	95.00% CI of diff.	Below threshold?	Summary	Adjusted P Value
Day 1 1mg/mL Collagen
7uJ 5uL vs. 7uJ 7uL	-2756	-17.49 to 11.98	No	ns	0.9614
7uJ 5uL vs. 7uJ 9uL	-7738	-24.23 to 8.751	No	ns	0.6116
7uJ 5uL vs. control	-29.68	-49.68 to -9.688	Yes	**	0.0011
7uJ 7uL vs. 7uJ 9uL	-4982	-23.12 to 13.16	No	ns	0.8897
7uJ 7uL vs. control	-26.93	-48.30 to -5.552	Yes	**	0.0074
7uJ 9uL vs. control	-21.95	-44.57 to 0.6768	No	ns	0.0607
Day 1 10mg/mL Fibrin
7uJ 5uL vs. 7uJ 7uL	5791	-10.35 to 21.93	No	ns	0.7846
7uJ 5uL vs. 7uJ 9uL	-2130	-14.32 to 10.06	No	ns	0.9682
7uJ 5uL vs. control	-14.81	-34.52 to 4.895	No	ns	0.2086
7uJ 7uL vs. 7uJ 9uL	-7921	-24.41 to 8.568	No	ns	0.5933
7uJ 7uL vs. control	-20.60	-43.23 to 2.018	No	ns	0.0876
7uJ 9uL vs. control	-12.68	-32.68 to 7.312	No	ns	0.3515
Day 5 1mg/mL Collagen
7uJ 5uL vs. 7uJ 7uL	-8312	-22.17 to 5.541	No	ns	0.4015
7uJ 5uL vs. 7uJ 9uL	-10.30	-24.16 to 3.551	No	ns	0.2168
7uJ 5uL vs. control	-30.01	-50.40 to -9.619	Yes	**	0.0012
7uJ 7uL vs. 7uJ 9uL	-1990	-15.84 to 11.86	No	ns	0.9819
7uJ 7uL vs. control	-21.70	-42.09 to -1.307	Yes	*	0.0324
7uJ 9uL vs. control	-19.71	-40.10 to 0.6830	No	ns	0.0621
Day 5 10mg/mL Fibrin
7uJ 5uL vs. 7uJ 7uL	-23.92	-43.34 to -4.508	Yes	**	0.0093
7uJ 5uL vs. 7uJ 9uL	-41.96	-61.96 to -21.97	Yes	****	<0.0001
7uJ 5uL vs. control	-43.07	-66.73 to -19.41	Yes	****	<0.0001
7uJ 7uL vs. 7uJ 9uL	-18.04	-35.27 to -0.8055	Yes	*	0.0365
7uJ 7uL vs. control	-19.15	-40.52 to 2.228	No	ns	0.0958
7uJ 9uL vs. control	-1108	-23.01 to 20.80	No	ns	0.9992
Test details	Predicted (LS) mean 1	Predicted (LS) mean 2	Predicted (LS) mean diff.	SE of diff.	N1	N2	q	DF
Day 1 1mg/mL Collagen
7uJ 5uL vs. 7uJ 7uL	59.84	62.60	-2756	5637	12	7	0.6914	98.00
7uJ 5uL vs. 7uJ 9uL	59.84	67.58	-7738	6309	12	5	1735	98.00
7uJ 5uL vs. control	59.84	89.52	-29.68	7650	12	3	5487	98.00
7uJ 7uL vs. 7uJ 9uL	62.60	67.58	-4982	6940	7	5	1015	98.00
7uJ 7uL vs. control	62.60	89.52	-26.93	8179	7	3	4656	98.00
7uJ 9uL vs. control	67.58	89.52	-21.95	8655	5	3	3586	98.00
Day 1 10mg/mL Fibrin
7uJ 5uL vs. 7uJ 7uL	80.65	74.86	5791	6175	14	5	1326	98.00
7uJ 5uL vs. 7uJ 9uL	80.65	82.78	-2130	4662	14	12	0.6459	98.00
7uJ 5uL vs. control	80.65	95.46	-14.81	7540	14	3	2778	98.00
7uJ 7uL vs. 7uJ 9uL	74.86	82.78	-7921	6309	5	12	1776	98.00
7uJ 7uL vs. control	74.86	95.46	-20.60	8655	5	3	3367	98.00
7uJ 9uL vs. control	82.78	95.46	-12.68	7650	12	3	2345	98.00
Day 5 1mg/mL Collagen
7uJ 5uL vs. 7uJ 7uL	65.84	74.16	-8312	5300	10	10	2218	98.00
7uJ 5uL vs. 7uJ 9uL	65.84	76.15	-10.30	5300	10	10	2749	98.00
7uJ 5uL vs. control	65.84	95.85	-30.01	7802	10	3	5440	98.00
7uJ 7uL vs. 7uJ 9uL	74.16	76.15	-1990	5300	10	10	0.5310	98.00
7uJ 7uL vs. control	74.16	95.85	-21.70	7802	10	3	3933	98.00
7uJ 9uL vs. control	76.15	95.85	-19.71	7802	10	3	3572	98.00
Day 5 10mg/mL Fibrin
7uJ 5uL vs. 7uJ 7uL	52.35	76.28	-23.92	7429	4	7	4554	98.00
7uJ 5uL vs. 7uJ 9uL	52.35	94.32	-41.96	7650	4	6	7757	98.00
7uJ 5uL vs. control	52.35	95.42	-43.07	9052	4	3	6729	98.00
7uJ 7uL vs. 7uJ 9uL	76.28	94.32	-18.04	6594	7	6	3869	98.00
7uJ 7uL vs. control	76.28	95.42	-19.15	8179	7	3	3311	98.00
7uJ 9uL vs. control	94.32	95.42	-1108	8380	6	3	0.1870	98.00
