# Supplementary material for: A Quantitative Printability Framework for Programmable Assembly of Pre‐Vascular Patterns via Laser‐Induced Forward Transfer
Source: Adv Healthc Mater. 2025 Nov 21;15(8):e03665. doi: 10.1002/adhm.202503665 (PMC12927535; doi:10.1002/adhm.202503665)
Supplement: Supplementary file 2 — Supporting File 2: adhm70517‐sup‐0002‐Data.zip. [file ADHM-15-0-s003.zip › complete statistics table network formation LIFT HUVEC MSC.xlsx]

## Sheet: Total vessel lenght rows
Total vessel lenght
	Within each row, compare columns (simple effects within rows)
	Number of families	3
	Number of comparisons per family	6
	Alpha	0.05
	Tukey's multiple comparisons test	Predicted (LS) mean diff.	95.00% CI of diff.	Below threshold?	Summary	Adjusted P Value
	Day 1
	5 mg/mL Fibrin vs. 15mg/mL Fibrin	6981	-26445 to 40408	No	ns	0.9393
	5 mg/mL Fibrin vs. 5 mg/mL Fibrin in Matrigel	-10732	-44159 to 22694	No	ns	0.8147
	5 mg/mL Fibrin vs. 15 mg/mL Fibrin in Matrigel	-18110	-49378 to 13158	No	ns	0.4021
	15mg/mL Fibrin vs. 5 mg/mL Fibrin in Matrigel	-17714	-51140 to 15713	No	ns	0.4787
	15mg/mL Fibrin vs. 15 mg/mL Fibrin in Matrigel	-25091	-56359 to 6177	No	ns	0.1494
	5 mg/mL Fibrin in Matrigel vs. 15 mg/mL Fibrin in Matrigel	-7377	-38645 to 23890	No	ns	0.9155
	Day 3
	5 mg/mL Fibrin vs. 15mg/mL Fibrin	32502	-924.7 to 65928	No	ns	0.0589
	5 mg/mL Fibrin vs. 5 mg/mL Fibrin in Matrigel	14209	-23163 to 51581	No	ns	0.7261
	5 mg/mL Fibrin vs. 15 mg/mL Fibrin in Matrigel	35090	1663 to 68516	Yes	*	0.0370
	15mg/mL Fibrin vs. 5 mg/mL Fibrin in Matrigel	-18293	-55665 to 19079	No	ns	0.5451
	15mg/mL Fibrin vs. 15 mg/mL Fibrin in Matrigel	2588	-30839 to 36014	No	ns	0.9965
	5 mg/mL Fibrin in Matrigel vs. 15 mg/mL Fibrin in Matrigel	20881	-16491 to 58253	No	ns	0.4333
	Day 5
	5 mg/mL Fibrin vs. 15mg/mL Fibrin	20251	-13176 to 53677	No	ns	0.3633
	5 mg/mL Fibrin vs. 5 mg/mL Fibrin in Matrigel	-8840	-42266 to 24587	No	ns	0.8860
	5 mg/mL Fibrin vs. 15 mg/mL Fibrin in Matrigel	9781	-20117 to 39679	No	ns	0.8062
	15mg/mL Fibrin vs. 5 mg/mL Fibrin in Matrigel	-29090	-62517 to 4336	No	ns	0.1046
	15mg/mL Fibrin vs. 15 mg/mL Fibrin in Matrigel	-10470	-40367 to 19428	No	ns	0.7726
	5 mg/mL Fibrin in Matrigel vs. 15 mg/mL Fibrin in Matrigel	18621	-11277 to 48518	No	ns	0.3397
	Test details	Predicted (LS) mean 1	Predicted (LS) mean 2	Predicted (LS) mean diff.	SE of diff.	N1	N2	q	DF
	Day 1
	5 mg/mL Fibrin vs. 15mg/mL Fibrin	29465	22484	6981	12185	3	3	0.8103	26.00
	5 mg/mL Fibrin vs. 5 mg/mL Fibrin in Matrigel	29465	40198	-10732	12185	3	3	1246	26.00
	5 mg/mL Fibrin vs. 15 mg/mL Fibrin in Matrigel	29465	47575	-18110	11398	3	4	2247	26.00
	15mg/mL Fibrin vs. 5 mg/mL Fibrin in Matrigel	22484	40198	-17714	12185	3	3	2056	26.00
	15mg/mL Fibrin vs. 15 mg/mL Fibrin in Matrigel	22484	47575	-25091	11398	3	4	3113	26.00
	5 mg/mL Fibrin in Matrigel vs. 15 mg/mL Fibrin in Matrigel	40198	47575	-7377	11398	3	4	0.9154	26.00
	Day 3
	5 mg/mL Fibrin vs. 15mg/mL Fibrin	74568	42066	32502	12185	3	3	3772	26.00
	5 mg/mL Fibrin vs. 5 mg/mL Fibrin in Matrigel	74568	60359	14209	13623	3	2	1475	26.00
	5 mg/mL Fibrin vs. 15 mg/mL Fibrin in Matrigel	74568	39478	35090	12185	3	3	4073	26.00
	15mg/mL Fibrin vs. 5 mg/mL Fibrin in Matrigel	42066	60359	-18293	13623	3	2	1899	26.00
	15mg/mL Fibrin vs. 15 mg/mL Fibrin in Matrigel	42066	39478	2588	12185	3	3	0.3004	26.00
	5 mg/mL Fibrin in Matrigel vs. 15 mg/mL Fibrin in Matrigel	60359	39478	20881	13623	2	3	2168	26.00
	Day 5
	5 mg/mL Fibrin vs. 15mg/mL Fibrin	48213	27962	20251	12185	3	3	2350	26.00
	5 mg/mL Fibrin vs. 5 mg/mL Fibrin in Matrigel	48213	57052	-8840	12185	3	3	1026	26.00
	5 mg/mL Fibrin vs. 15 mg/mL Fibrin in Matrigel	48213	38432	9781	10898	3	5	1269	26.00
	15mg/mL Fibrin vs. 5 mg/mL Fibrin in Matrigel	27962	57052	-29090	12185	3	3	3376	26.00
	15mg/mL Fibrin vs. 15 mg/mL Fibrin in Matrigel	27962	38432	-10470	10898	3	5	1359	26.00
	5 mg/mL Fibrin in Matrigel vs. 15 mg/mL Fibrin in Matrigel	57052	38432	18621	10898	3	5	2416	26.00

## Sheet: Total vessel length colums
Total vessel lenght
	Compare column means (main column effect)
	Number of families	1
	Number of comparisons per family	6
	Alpha	0.05
	Tukey's multiple comparisons test	Predicted (LS) mean diff.	95.00% CI of diff.	Below threshold?	Summary	Adjusted P Value
	5 mg/mL Fibrin vs. 15mg/mL Fibrin	19911	612.4 to 39210	Yes	*	0.0413
	5 mg/mL Fibrin vs. 5 mg/mL Fibrin in Matrigel	-1788	-21875 to 18299	No	ns	0.9948
	5 mg/mL Fibrin vs. 15 mg/mL Fibrin in Matrigel	8920	-9303 to 27144	No	ns	0.5451
	15mg/mL Fibrin vs. 5 mg/mL Fibrin in Matrigel	-21699	-41786 to -1612	Yes	*	0.0307
	15mg/mL Fibrin vs. 15 mg/mL Fibrin in Matrigel	-10991	-29214 to 7233	No	ns	0.3672
	5 mg/mL Fibrin in Matrigel vs. 15 mg/mL Fibrin in Matrigel	10708	-8348 to 29764	No	ns	0.4283
	Test details	Predicted (LS) mean 1	Predicted (LS) mean 2	Predicted (LS) mean diff.	SE of diff.	N1	N2	q	DF
	5 mg/mL Fibrin vs. 15mg/mL Fibrin	50749	30837	19911	7035	9	9	4003	26.00
	5 mg/mL Fibrin vs. 5 mg/mL Fibrin in Matrigel	50749	52536	-1788	7322	9	8	0.3453	26.00
	5 mg/mL Fibrin vs. 15 mg/mL Fibrin in Matrigel	50749	41828	8920	6643	9	12	1899	26.00
	15mg/mL Fibrin vs. 5 mg/mL Fibrin in Matrigel	30837	52536	-21699	7322	9	8	4191	26.00
	15mg/mL Fibrin vs. 15 mg/mL Fibrin in Matrigel	30837	41828	-10991	6643	9	12	2340	26.00
	5 mg/mL Fibrin in Matrigel vs. 15 mg/mL Fibrin in Matrigel	52536	41828	10708	6946	8	12	2180	26.00

## Sheet: Average vessel length rows
Average vessel length row comparison
	Within each row, compare columns (simple effects within rows)
	Number of families	3
	Number of comparisons per family	6
	Alpha	0.05
	Tukey's multiple comparisons test	Predicted (LS) mean diff.	95.00% CI of diff.	Below threshold?	Summary	Adjusted P Value
	Day 1
	5 mg/mL Fibrin vs. 15mg/mL Fibrin	16.78	-308.3 to 341.9	No	ns	0.9990
	5 mg/mL Fibrin vs. 5 mg/mL Fibrin in Matrigel	-487.1	-812.2 to -162.0	Yes	**	0.0019
	5 mg/mL Fibrin vs. 15 mg/mL Fibrin in Matrigel	-751.5	-1056 to -447.4	Yes	****	<0.0001
	15mg/mL Fibrin vs. 5 mg/mL Fibrin in Matrigel	-503.9	-829.0 to -178.8	Yes	**	0.0013
	15mg/mL Fibrin vs. 15 mg/mL Fibrin in Matrigel	-768.3	-1072 to -464.2	Yes	****	<0.0001
	5 mg/mL Fibrin in Matrigel vs. 15 mg/mL Fibrin in Matrigel	-264.4	-568.5 to 39.71	No	ns	0.1051
	Day 3
	5 mg/mL Fibrin vs. 15mg/mL Fibrin	31.62	-293.5 to 356.7	No	ns	0.9932
	5 mg/mL Fibrin vs. 5 mg/mL Fibrin in Matrigel	-204.2	-567.6 to 159.3	No	ns	0.4286
	5 mg/mL Fibrin vs. 15 mg/mL Fibrin in Matrigel	-188.5	-513.6 to 136.6	No	ns	0.4012
	15mg/mL Fibrin vs. 5 mg/mL Fibrin in Matrigel	-235.8	-599.3 to 127.7	No	ns	0.3054
	15mg/mL Fibrin vs. 15 mg/mL Fibrin in Matrigel	-220.1	-545.2 to 105.0	No	ns	0.2706
	5 mg/mL Fibrin in Matrigel vs. 15 mg/mL Fibrin in Matrigel	15.68	-347.8 to 379.1	No	ns	0.9994
	Day 5
	5 mg/mL Fibrin vs. 15mg/mL Fibrin	65.82	-259.3 to 390.9	No	ns	0.9442
	5 mg/mL Fibrin vs. 5 mg/mL Fibrin in Matrigel	-169.4	-494.5 to 155.7	No	ns	0.4929
	5 mg/mL Fibrin vs. 15 mg/mL Fibrin in Matrigel	-162.9	-453.7 to 127.9	No	ns	0.4309
	15mg/mL Fibrin vs. 5 mg/mL Fibrin in Matrigel	-235.2	-560.3 to 89.85	No	ns	0.2193
	15mg/mL Fibrin vs. 15 mg/mL Fibrin in Matrigel	-228.7	-519.5 to 62.04	No	ns	0.1618
	5 mg/mL Fibrin in Matrigel vs. 15 mg/mL Fibrin in Matrigel	6507	-284.3 to 297.3	No	ns	>0.9999
	Test details	Predicted (LS) mean 1	Predicted (LS) mean 2	Predicted (LS) mean diff.	SE of diff.	N1	N2	q	DF
	Day 1
	5 mg/mL Fibrin vs. 15mg/mL Fibrin	56.67	39.89	16.78	118.5	3	3	0.2002	26.00
	5 mg/mL Fibrin vs. 5 mg/mL Fibrin in Matrigel	56.67	543.8	-487.1	118.5	3	3	5813	26.00
	5 mg/mL Fibrin vs. 15 mg/mL Fibrin in Matrigel	56.67	808.2	-751.5	110.8	3	4	9588	26.00
	15mg/mL Fibrin vs. 5 mg/mL Fibrin in Matrigel	39.89	543.8	-503.9	118.5	3	3	6013	26.00
	15mg/mL Fibrin vs. 15 mg/mL Fibrin in Matrigel	39.89	808.2	-768.3	110.8	3	4	9802	26.00
	5 mg/mL Fibrin in Matrigel vs. 15 mg/mL Fibrin in Matrigel	543.8	808.2	-264.4	110.8	3	4	3373	26.00
	Day 3
	5 mg/mL Fibrin vs. 15mg/mL Fibrin	123.1	91.50	31.62	118.5	3	3	0.3774	26.00
	5 mg/mL Fibrin vs. 5 mg/mL Fibrin in Matrigel	123.1	327.3	-204.2	132.5	3	2	2179	26.00
	5 mg/mL Fibrin vs. 15 mg/mL Fibrin in Matrigel	123.1	311.6	-188.5	118.5	3	3	2249	26.00
	15mg/mL Fibrin vs. 5 mg/mL Fibrin in Matrigel	91.50	327.3	-235.8	132.5	3	2	2517	26.00
	15mg/mL Fibrin vs. 15 mg/mL Fibrin in Matrigel	91.50	311.6	-220.1	118.5	3	3	2627	26.00
	5 mg/mL Fibrin in Matrigel vs. 15 mg/mL Fibrin in Matrigel	327.3	311.6	15.68	132.5	2	3	0.1674	26.00
	Day 5
	5 mg/mL Fibrin vs. 15mg/mL Fibrin	125.6	59.75	65.82	118.5	3	3	0.7855	26.00
	5 mg/mL Fibrin vs. 5 mg/mL Fibrin in Matrigel	125.6	295.0	-169.4	118.5	3	3	2022	26.00
	5 mg/mL Fibrin vs. 15 mg/mL Fibrin in Matrigel	125.6	288.5	-162.9	106.0	3	5	2174	26.00
	15mg/mL Fibrin vs. 5 mg/mL Fibrin in Matrigel	59.75	295.0	-235.2	118.5	3	3	2807	26.00
	15mg/mL Fibrin vs. 15 mg/mL Fibrin in Matrigel	59.75	288.5	-228.7	106.0	3	5	3052	26.00
	5 mg/mL Fibrin in Matrigel vs. 15 mg/mL Fibrin in Matrigel	295.0	288.5	6507	106.0	3	5	0.08682	26.00

## Sheet: Average vessel length colums
Average vessel length colums
	Compare column means (main column effect)
	Number of families	1
	Number of comparisons per family	6
	Alpha	0.05
	Tukey's multiple comparisons test	Predicted (LS) mean diff.	95.00% CI of diff.	Below threshold?	Summary	Adjusted P Value
	5 mg/mL Fibrin vs. 15mg/mL Fibrin	38.07	-149.6 to 225.8	No	ns	0.9439
	5 mg/mL Fibrin vs. 5 mg/mL Fibrin in Matrigel	-286.9	-482.3 to -91.55	Yes	**	0.0023
	5 mg/mL Fibrin vs. 15 mg/mL Fibrin in Matrigel	-367.6	-544.9 to -190.4	Yes	****	<0.0001
	15mg/mL Fibrin vs. 5 mg/mL Fibrin in Matrigel	-325.0	-520.3 to -129.6	Yes	***	0.0006
	15mg/mL Fibrin vs. 15 mg/mL Fibrin in Matrigel	-405.7	-582.9 to -228.5	Yes	****	<0.0001
	5 mg/mL Fibrin in Matrigel vs. 15 mg/mL Fibrin in Matrigel	-80.73	-266.1 to 104.6	No	ns	0.6353
	Test details	Predicted (LS) mean 1	Predicted (LS) mean 2	Predicted (LS) mean diff.	SE of diff.	N1	N2	q	DF
	5 mg/mL Fibrin vs. 15mg/mL Fibrin	101.8	63.71	38.07	68.42	9	9	0.7870	26.00
	5 mg/mL Fibrin vs. 5 mg/mL Fibrin in Matrigel	101.8	388.7	-286.9	71.21	9	8	5698	26.00
	5 mg/mL Fibrin vs. 15 mg/mL Fibrin in Matrigel	101.8	469.4	-367.6	64.61	9	12	8048	26.00
	15mg/mL Fibrin vs. 5 mg/mL Fibrin in Matrigel	63.71	388.7	-325.0	71.21	9	8	6454	26.00
	15mg/mL Fibrin vs. 15 mg/mL Fibrin in Matrigel	63.71	469.4	-405.7	64.61	9	12	8881	26.00
	5 mg/mL Fibrin in Matrigel vs. 15 mg/mL Fibrin in Matrigel	388.7	469.4	-80.73	67.56	8	12	1690	26.00

## Sheet: N of junctions
Number of junctions
	Within each column, compare rows (simple effects within columns)
	Number of families	4
	Number of comparisons per family	3
	Alpha	0.05
	Tukey's multiple comparisons test	Predicted (LS) mean diff.	95.00% CI of diff.	Below threshold?	Summary	Adjusted P Value
	5 mg/mL Fibrin
	Day 1 vs. Day 3	-128.3	-226.1 to -30.56	Yes	**	0.0084
	Day 1 vs. Day 5	-5000	-102.8 to 92.77	No	ns	0.9911
	Day 3 vs. Day 5	123.3	25.56 to 221.1	Yes	*	0.0114
	15mg/mL Fibrin
	Day 1 vs. Day 3	-45.00	-142.8 to 52.77	No	ns	0.4966
	Day 1 vs. Day 5	-4000	-101.8 to 93.77	No	ns	0.9943
	Day 3 vs. Day 5	41.00	-56.77 to 138.8	No	ns	0.5577
	5 mg/mL Fibrin in Matrigel
	Day 1 vs. Day 3	72.33	-36.98 to 181.6	No	ns	0.2456
	Day 1 vs. Day 5	49.67	-48.11 to 147.4	No	ns	0.4286
	Day 3 vs. Day 5	-22.67	-132.0 to 86.65	No	ns	0.8646
	15 mg/mL Fibrin in Matrigel
	Day 1 vs. Day 3	29.58	-61.88 to 121.0	No	ns	0.7041
	Day 1 vs. Day 5	60.25	-20.08 to 140.6	No	ns	0.1694
	Day 3 vs. Day 5	30.67	-56.79 to 118.1	No	ns	0.6628
	Test details	Predicted (LS) mean 1	Predicted (LS) mean 2	Predicted (LS) mean diff.	SE of diff.	N1	N2	q	DF
	5 mg/mL Fibrin
	Day 1 vs. Day 3	143.3	271.7	-128.3	39.35	3	3	4613	26.00
	Day 1 vs. Day 5	143.3	148.3	-5000	39.35	3	3	0.1797	26.00
	Day 3 vs. Day 5	271.7	148.3	123.3	39.35	3	3	4433	26.00
	15mg/mL Fibrin
	Day 1 vs. Day 3	58.33	103.3	-45.00	39.35	3	3	1617	26.00
	Day 1 vs. Day 5	58.33	62.33	-4000	39.35	3	3	0.1438	26.00
	Day 3 vs. Day 5	103.3	62.33	41.00	39.35	3	3	1474	26.00
	5 mg/mL Fibrin in Matrigel
	Day 1 vs. Day 3	105.3	33.00	72.33	43.99	3	2	2325	26.00
	Day 1 vs. Day 5	105.3	55.67	49.67	39.35	3	3	1785	26.00
	Day 3 vs. Day 5	33.00	55.67	-22.67	43.99	2	3	0.7287	26.00
	15 mg/mL Fibrin in Matrigel
	Day 1 vs. Day 3	120.3	90.67	29.58	36.81	4	3	1137	26.00
	Day 1 vs. Day 5	120.3	60.00	60.25	32.33	4	5	2636	26.00
	Day 3 vs. Day 5	90.67	60.00	30.67	35.19	3	5	1232	26.00
